# Supplementary material for: The porcine translational research database: a manually curated, genomics and proteomics-based research resource
Source: BMC Genomics. 2017 Aug 22;18:643. doi: 10.1186/s12864-017-4009-7 (PMC5568366; doi:10.1186/s12864-017-4009-7)
Supplement: Supplementary file 1 — Porcine genes missing in Ensembl build 10.2 of the porcine genome. Gene names and evidence/source for RNA sequence of genes that are missing from Ensembl build 10.2. (XLSX 112 kb) [file 12864_2017_4009_MOESM1_ESM.xlsx]

## Sheet: Sheet1
Gene	Genomic DNA	Porcine Chromosome	Evidence for RNA
ABCA10	NC_010454.3	12	Ssc.69575, Dawson Assembly
ABCA13	NC_010451.3	9	Ssc.88621, , Dawson Assembly
ABCA17P	NC_010445.3	3	Ssc.93439, Dawson Assembly
ABCA2	LUXU01066326.1	1	Ssc.22962 or Ssc.34815 or Ssc.51006, Dawson RNA seq Assembly (partial)
ABCC11	NC_010448.3 , AORO01016640.1, AOCR01094795.1, AOCR01094792.1, AJKK01225723.1, AORO01016638.1, AOCR01094793.1	6	Ssc.91697, Dawson assembly.
ABHD16B	LUXR01043586.1	Un	Ssc.88100, Dawson Assembly (partial)
ABHD8	FP578985.1	2	ESTs, Dawson Assembly
ABO	GU256573.1	1 (PMID: 11493261)	Ssc.178, Dawson Assembly
ACOT11	AORO01081328.1, AORO01081331.1, AOCR01192008.1, AJKK01195390.1, AOCR01192001.1	Un	DN127785.1, Dawson Assembly
ADAMTS17	CU633266.2	1	Ssc.76275 or Ssc.5424 or Ssc.26552, Dawson Assembly
ADGRB1	LUXX01052938.1, LUXY01017999.1, LUXV01030902.1, LUXU01023799.1, LUXT01066409.1, AEMK02000022.1, LUXS01048687.1, LUXR01005232.1, LUXW01064061.1, LUXQ01129193.1	Un	Ssc.44894 or Ssc.47498, Dawson Assembly
ADH6	AORO01097555.1	Un	Dawson Assembly (partial)
ADH6L*	AORO01097555.1	Un	Ssc.64383, Dawson Assembly
ADIPOQ	FP236586.3 13; NC_010455.4: 134076753-134077342	13q41 (PMID: 19029685)	Ssc.18549
ADRM1	NC_010456.4	14	Ssc.2655, Dawson Aseembly
AFMID	CM000823.5	12	Ssc.25226, Dawson Assembly
AIRN	NC_010443.4	1	ESTs, Dawson Assembly
AKAP1	CM000823.5	12	Ssc.25740, Dawson RNA Seq Assembly
AKAP17A	AEMK02000569.1, LUXY01060555.1, LUXW01094350.1	X	Ssc.57807, Dawson Assembly
AKT1	NC_010448.3: 44334367-44359805 ?	6 ?	Ssc.19672 or Ssc.75056
ALDOA	AY359812	3	Dawson Assembly
ALPK3	NC_010449.2	7	Ssc.46824, Dawson Assembly
ALX4	NC_010444.3, LUXS01026940.1, LUXV01013909.1	2	Ssc.27128, Dawson Assembly
ALYREF	NC_010454.4	12	Ssc.16580
AMELY	NC_010462.3	Y	NM_213800.1
AMPD2	AORO02011401.1, AEMK02000025.1	4	GACC01000499.1
ANKRD63	NC_010443.5	1	Dawson Assembly
ANO8	FP578985.1, AORO01078052.1, AORO01078053.1	2	Ssc.98479 Dawson Assembly (partial)
AOX4	NC_010457.4, AJKK01175885.1	15	Dawson Assembly, XM_005672065.1, HX230799.1, HX228979.1, CV869999.1, EW648703.2
AP3S1	AEMK02000012.1	2	Ssc.97677, Dawson RNA Seq Assembly
AP4M1	FP565623.1	3	Ssc.54882, Dawson RNA Seq Assembly
APLNR	AEMK02000423.1	2	Ssc.73675, Dawson Assembly
APOC1	NW_003536018.2	13	Dawson Assembly
APOLD1	NC_010447.5	5	EW533203.2, EW551796.2, BE014510.1, EW619078.2, EW190730.2, EW659518.2, EW050372.2, EW530448.2, EW532883.2, BE012699.1, EW569978.2 EW533203.2, EW551796.2, BE014510.1, EW619078.2, EW190730.2, EW659518.2, EW050372.2, EW530448.2, EW532883.2, BE012699.1, EW569978.2, Dawson Assembly
APPL1	CU914540.2	13	GBZA01000048.1
AQP12B	LUXU01087842.1, AORO02003520.1, LUXY01107555.1	15	Dawson Assembly
ARC	NC_010446.5, AORO01071966.1, AORO01071967.1	4	EW508108.2, EV916309.2, Dawson Assembly
ARF3	CU407109.6	5p12-q11 (20662810)	Ssc.47855 or Ssc.97081, Dawson Assembly
ARFGAP1	AEMK02000106.1, AJKK01208098.1, LUXX01084960.1	17	Ssc.79199 or Ssc.85634 or Ssc.95989, Dawson Assembly
ARFRP1	AEMK02000106.1, AORO01060800.1, AOCR01051362.1	17	Ssc.37844
ARHGAP19	NC_010456.4	14	Ssc.37248, Dawson Assembly
ARHGDIA	CM000823.5	12	Ssc.55483, Dawson RNA Seq Assembly
ARHGEF4	AEMK02000100.1, LUXX01013569.1, LUXW01032737.1, LUXT01038759.1	15	Ssc.28624, Dawson Assembly
ARL8A	CU896694.2	10	Ssc.90592, Dawson Assembly
ARRDC1	NW_018084833.1, LUXY01010429.1, AEMK02000682.1, LUXX01073515.1	Un	Ssc.5751 or Ssc.75172
ARTN	FP700148.1	6	XM_003356489.2
ASB14	NC_010455.5	13	Dawson RNA Seq Assembly
ASCL1	NC_010447.5, AORO01054053.1, AORO01054054.1,CM000816.5	5	Ssc.73961, Dawson Assembly
ASCL2	NC_010444.4, AC151880.1, AC151879.1, CM000813.5	2	Ssc.19166, Dawson Assembly
ASMT	AORO01008745.1, AORO01008746.1	Un	Dawson Assembly
ASMTL	NW_018084901.1	Un	Ssc.73928, Dawson Assembly
ASPSCR1	NC_010454.4	12	Ssc.42546 or Ssc.79092
ATAD5	NC_010454.3	12	Ssc.96070 or Ssc.24061 or Ssc.87065 or Ssc.79603 or Ssc.43603, Dawson Assembly
ATG4B	FP690349.1	15	Ssc.6320, Dawson Assembly
ATP11A	NC_010453.5	11	GACC01000489.1
ATP5C1	CU467783.2	10	GBZA01000062.1
ATP6AP1	FP326695.7	X	GACC01000155.1
ATP6V0B	NC_010448.4	6	GBZA01000064.1
AURKC	NC_010448.4, NW_018084680.1	6	Ssc.70056, Dawson Assembly
B9D1	NC_010454.3 , AORO01075708.1	12	Ssc.61619, Dawson Assembly
BEAN1	NC_010448.3 , LUXQ01123528.1	6	Dawson Assembly
BEND7	NC_010452.3, AEMK02000074.1	10	GACC01000384.1
BHLHE23	AEMK02000106.1	17	Dawson Assembly
BIK	CU633237.2	5	Ssc.41828
BIRC5	AEMK02000080.1, AORO01090312.1, AORO01090311.1, AOCR01032663.1, AJKK01147416.1, AORO01090310.1, AOCR01032662.1	12p11-p13 (PMID: 11435714)	Ssc.432
BIRC7	AEMK02000106.1	17	Ssc.44993, Dawson Assembly
BLOC1S3			NM_001098586.1
BMF	CU407289.3	1	GACC01000386.1
BOLA2			GBZA01000076.1
BPGM	NC_010460.3	18	Ssc.7292, Dawson Assembly
BPTF	NC_010454.3	12	Ssc.25505 or Ssc.10439, dawson Assembly
BRD9			GBZA01000077.1
BRSK2	AORO01006672.1, AORO01006679.1, AORO01006678.1, AORO01006677.1, AORO01006676.1	2	Dawson Assembly (partial)
BST2	FP236421	13	Ssc.3921
BTBD6	FP340594.2	7	Ssc.18222, Dawson Assembly
BTLA	CU855536.2	13
BTN3A2	CT954269.12	7	Dawson Assembly
BTNL4L*	NC_010449.4	7	Ssc.90431, Dawson Assembly
C10orf25	NC_010456.4	14	CX059063.1, Dawson Assembly
C11orf31	CU914175.2	2	Ssc.2514
C14orf1	NC_010449.4	7	Not an identified gene in Ensembl build 10.2.
C14orf79	NW_003535310.2	7	Ssc.40854, Dawson Assembly
C15orf56	CU498975.3	1	Dawson Assembly
C16orf92
C17orf82	NC_010454.3	12	Dawson Assembly
C17orf99			Ssc.28282, Dawson Assembly
C18orf42			BM190013.1, CO991798.1, EW618780.2, BQ597354.1, EW482219.2, GT640853.1, EW286189.2, EW176661.2
C19orf80			KF017598.1, Dawson Assembly
C1orf109			GACC01000430.1
C1orf122			Ssc.2480, Dawson RNA Seq Assembly
C1orf216	AJKK01202650.1		EW494066.2, BF190519.1, BF190724.1, AW315794.1, CK454052.1, EW083070.2, EW205258.2, Dawson Assembly
C1orf86			Ssc.19366
C1QBP			Ssc.6730
C1S	NC_010447.2	5	Ssc.1177, Dawson Assembly
C20Horf195			Ssc.46961, Dawson Assembly
C20orf24	CU607085.2		Ssc.81349, Dawson RNA Seq Assembly
C2CD4C	AJKK01190119.1	2	BF442460.1, Dawson Assembly
C2orf15	NW_003539390.2	Un	Ssc.27139, Dawson Assembly
C3orf20	FP236228.3	13	Ssc.33894 or Ssc.81029, Dawson Assembly
C3orf38			Ssc.26107, Dawson Assembly
C4orf45			Ssc.72890
C6orf203	NC_010443.3	1	Ssc.55109, Dawson Asssembly
C6orf25	AL773591.7	7	Dawson RNASeq Assembly
C7orf26			Ssc.55016, Dawson RNA Seq Assembly
C7orf73	NC_010460.3	18	Ssc.1336 or Ssc.75642, Dawson Assembly
C9orf142		1	GACC01000388.1
C9orf96			Ssc.80857, Dawson Assembly (partial)
CA5A			Ssc.89960 or Ssc.44717, Dawson Assembly
CACNA1B			Ssc.78816, Dawson Assembly (partial)
CALHM3	AORO02016920.1, LUXQ01065584.1, LUXX01095385.1, LUXW01012549.1, LUXU01079963.1, LUXT01048683.1, LUXR01022226.1	14	Dawson Assembly
CAMTA1	NC_010448.3	6	Ssc.80178 or Ssc.18204 or Ssc.101255, Dawson Assembly
CAPN10			Ssc.18267
CARD11	AOCR01088580.1, AORO01021021.1, AORO01021020.1, AORO01021019.1, AJKK01180601.1		Ssc.45657
CARD9	AORO01086393.1, AORO01086392.1, AORO01086391.1	Un	Ssc.18896
CASKIN2	FP312732.2	12	Ssc.49424 or Ssc.84986 or Ssc.85011 or Ssc.54616, Dawson Assembly
CASP16	NC_010445.3	3	Ssc.91686, Dawson Assembly
CASP7	NC_010456.2	14	Ssc.12026, GACC01000153.1
CATHL10	FP102179	X	Ssc.420
CBFB			GACC01000302.1, GACC01000397.1
CBLN1			Ssc.66949
CBS			Ssc.12299 or Ssc.60501, Dawson Assembly
CCDC106	AORO01066738.1		Ssc.5313, Dawson Asssembly
CCDC117	CU468554.2	14	Ssc.7745, Dawson RNAseq Assembly
CCDC134
CCDC174	CU928311.2	13	Ssc.11578
CCDC184	AORO01050697.1	5	Dawson Assembly
CCDC79			Ssc.10644 or Ssc.88280, Dawson Assembly
CCL26	NC_010445.1	3	Ssc.42665, Dawson Assembly
CCL3L2		12	Ssc.1137
CD160	CU467072.4	4	Ssc.48848
CD163			GBZA01000107.1
CD2AP-Ps		Un
CD2APL1			CK464957.1, CK467056.1, Dawson Assembly
CD300A		1	Ssc.59812
CD320	FP090904.3	2	Ssc.2309, Dawson Assembly
CD52	FQ073835.3	6	Ssc.100101
CD7	FP565492.1	12	Ssc.62495
CD74	FP565603.1	2	Ssc.27786
CD99	FQ976631.1	X	Ssc.3205
CDCA8			Ssc.34299
CDH5	FP245510.2	6	Ssc.75
CDKN1C			Ssc.15131
CDR2	FP102610.2	3	Ssc.92049 or Ssc.65786, Dawson RNA Seq Assembly
CDRT4	NC_010454.3	12	Ssc.88769, Dawson Assembly
CEACAM21		6	GACC01000423.1
CELA3B	AORO01006786.1, FP565684.1	6	Ssc.19736, Dawson Assembly
CENPBD1	NC_010448.3	6	Ssc.80652, Dawson Assembly
CENPN			Ssc.45204, Dawson Assembly
CER1	CU469333.2	1	Dawson Assembly
CERK	FP565670.1	5	GACC01000391.1
CES2			Ssc.59313, Dawson Assembly (partial)
CETP	AF333037	6p14-p15 (12019635)	Dawson Assembly
CFDP1		6	Ssc.12592 or Ssc.20656, Dawson RNA Seq Assembly
CFHR2	FP340276.1	10	Dawson Assembly
CGGBP1			Ssc.55705, Dawson Assembly
CHAMP1			GACC01000494.1
CHD9			Ssc.76709 or Ssc.76453, Dawson RNA Seq Assembly
CHEK2	AJKK01260114.1, AJKK01153326.1, AORO01102576.1, AOCR01207727.1, AOCR01207726.1	14	Ssc.4785, Dawson Assembly
CHMP7	AOCR01112428.1, AORO01016723.1, AORO01016726.1, AJKK01241852.1, AORO01016724.1	14	GACC01000495.1
CHP2			Ssc.44563
CHRM2	CU656005.2	18	Ssc.78438 or Ssc.16247, Dawson Assembly
CHRNA4			Dawson Assembly (partial)
CHTF8			GACC01000497.1, Ssc.56394 or Ssc.47880
CKLF		6	EW032099, EW634734, EW632492, EW634338
CLCA4L		4	Ssc.72788
CLDN2	NC_010461.2	X	Ssc.19842, Dawson Assembly
CLDN9	FP312929.2	3	Ssc.50413
CLEC2L			Ssc.61242, Dawson Assembly
CLEC4A	AJKK01258558.1, AJKK01258559.1	Un	GACC01000148.1
CLEC4D	AORO01037525.1, AOCR01140400.1, AJKK01258559.1	Un	GACC01000147.1
CLEC4E	AB192511	7	GACC01000146.1
CLEC9A	NC_010447.4	5
CLIC1	AL773591.7	7	GBZA01000135.1
CLIC3	NW_003541079.1		Dawson Assembly
CLN3			Ssc.19602
CMC2			Ssc.21729
CMTM1			Ssc.33859, Dawson Assembly (partial)
CMTM2			Ssc.88125, Dawson Assembly (partial)
CMTM3		6	Ssc.5174, Dawson RNA Seq Assembly
CMTM4		6	Ssc.53746, Dawson Assembly
CNEP1R1			Ssc.27294
CNPY4		3	Ssc.77632, Dawson RNA Seq Assembly
CNTN2	FP326696.2	9	Dawson Assembly (partial)
COL20A1			Dawson Assembly (partial)
COL24A1	LIDP01000004.1, NC_010446.4	4	Ssc.78997, Dawson Assembly
COL6A6	AORO01024619.1, LIDP01000013.1, NC_010455.4	13	Ssc.80808 or Ssc.49362, Dawson Assembly
COL9A3	AJKK01208183.1, AORO01060885.1, AORO01060883.1, AORO01060884.1 AOCR01051606.1		Ssc.58044, Dawson Assembly
COLEC12			GACC01000236.1
COPS6			Ssc.8359, Dawson Assembly
COX6B2	FP245423.2	6	Ssc.34656, Dawson Assembly
CPA3	CU915416.3	13	Dawson Assembly
CRCP	NC_010445.3 or NC_010461.4	3 or X	Ssc.48258 or Ssc.98269, Dawson RNA Seq Assembly
CREBL2			GACC01000327.1
CRIP1			Ssc.15316, Dawson Assembly
CRIP1L	NC_010443.4	1	Dawson Assembly
CRIP2	FP340594.2	7	Ssc.6208, Dawson Assembly
CRK	CU986294.5	12	Ssc.17755 or Ssc.41450
CRYAA			Ssc.28694
CRYBA2			Ssc.38716, Dawson Assembly
CSRNP2	NW_003538610.1	Un	Ssc.45602, Dawson Assembly
CTBP1			GACC01000326.1
CTDSP1	NW_003537647.2, LUXY01047695.1, LUXX01031818.1, LUXW01015806.1, LUXV01064738.1, LUXU01004735.1, LUXT01092620.1, LUXS01032783.1, LUXR01036366.1, LUXQ01050805.1, AOCR01080234.1	Un	Ssc.65919, Dawson Assembly
CTSE	FP565475.1	9	Dawson Assembly (partial)
CTU2			Ssc.21910
CUEDC2	NC_010456.4	14	Ssc.18285, Dawson Assembly
CYBA		6	GBZA01000162.1
CYP11B2			Ssc.80848
CYP19A3		1q16-17 (PMID: 9212170)	NM_214431.1
CYP2C34	NC_010456.2	14	Ssc.16261
CYP2C91		14	Ssc.59831 or Ssc.8261
CYP3A29	NW_003541032.1	Un	Ssc.204
CYP8B1	CU466505.2, AJ488932.2	13	Ssc.42789
DAOA-AS1	NC_010453.4	11
DAP	NC_010458.3	16	Ssc.3226, Dawson RNA Seq Assembly
DAPK3	FP565601.1 or FP312782.2	2	GACC01000392.1
DBX2	NC_010447.4, LUXQ01025185.1, LUXY01075617.1, LUXX01082897.1, LUXW01031260.1, LUXV01082182.1, LUXU01048758.1	5	Ssc.49213, Dawson Assembly
DCAF16	NC_010450.3	8	Ssc.93733, Dawson Assembly
DCANP1		2	Dawson Assembly
DCXR			Ssc.57254, Dawson Assembly
DDA1			Ssc.5538, Dawson Assembly
DDAH2			Ssc.1434 or Ssc.91200 , Dawson Assembly
DDIT4	NC_010456.4	14	Ssc.96319, Dawson Assembly
DDX41			GACC01000072.1
DDX5			Ssc.43462, Dawson Assembly
DEFB105A	NC_010457.4	15	Dawson Assembly
DEFB107A	NC_010457.4	15	Dawson Assembly
DEFB108B	NC_010451.3	15	Dawson Assembly
DEFB109	NC_010457.4	15	Dawson Assembly
DEFB112	CU041392.3	7	Dawson Assembly
DEFB127	NC_010459.4	17	Dawson Assembly
DEFB130	NC_010457.4	15	Dawson Assembly
DEFB131	NC_010456.4	14	Dawson Assembly
DEFB132	CU606854.2	17	Dawson Assembly (partial)
DEFB135	FP340178.2	14	Dawson Assembly
DEFB136	FP340178.2	14	Dawson Assembly
DEFB15	NC_010457.4	15	Dawson Assembly
DENND6B			Ssc.5813, Dawson Assembly
DEPDC1	FN673747.1	6	Ssc.87176, Dawson Assembly
DERL2			AY609666.1, Dawson Assembly
DGCR6			Ssc.16717, Dawson Assembly
DHRS12	NC_010453.4	11	Dawson Assembly
DHRS4-AS
DHRS7B	AORO01009654.1, AORO01009652.1		Ssc.26305, Dawson Assembly
DHRSX			Ssc.9641
DHX33	AORO01109649.1, AOCR01004889.1, AJKK01187601.1, AOCR01004892.1		Ssc.79925, Dawson Assembly
DICER1-AS1		7	Ssc.26749 or Ssc.98838
DIDO1			Ssc.74743 or Ssc.89174, Dawson RNA Seq Assembly (partial)
DIRC1	NC_010457.4	15	Dawson Assembly
DLX4	NC_010454.3 LUXX01047340.1, LUXT01059274.1, LUXV01104188.1, LUXR01025670.1, LUXS01042375.1, AORO02025614.1, LUXQ01076121.1, LUXU01079424.1	12	Ssc.26845, Dawson Assembly
DLX5	AC234610.2, NW_003537932.1	Un	Ssc.27249 or Ssc.94973, dawson Assembly
DLX6	AC232919.2, LUXY01028775.1, : LUXU01051972.1, LUXR01055591.1, LUXQ01016367.1, AORO02048443.1, , LUXX01031886.1, LUXW01075080.1, LUXT01036760.1, LUXS01008135.1	Un	Ssc.85052, Dawson Assembly
DNAH7	NC_010457.4	15	Ssc.39197, Dawson Assembly
DNAJC5			Ssc.43328
DOCK6			Ssc.28011 or Ssc.5970 or Ssc.87304, dawson Assembly
DOK3			Ssc.83910 or Ssc.97729 or Ssc.16494, Dawson RNA Seq Assembly
DPH2		6	Ssc.5109
DPH7			Ssc.5054
DRG2	AORO01075646.1, AOCR01117516.1		Ssc.6395, Dawson Assembly
DTYMK	FP690349.1	15	Ssc.28026, Dawson Assembly
DUSP22			Ssc.11575, Dawson Assembly
DUSP8	AORO01006660.1, AOCR01144443.1, AORO01006662.1, AJKK01151556.1, AOCR01144447.1, AORO01006661.1, AJKK01151554.1, AOCR01144445.1		DV902733.1, Dawson Assembly (partial)
DUXA	NW_018084688.1, NC_010451.4	9	Dawson Assembly
DYNC2LI1	NC_010461.4	X	Ssc.54870, Dawson Assembly
E2F2		6	Ssc.87484 or Ssc.49033, Dawson Assembly
ECT2			Ssc.88693, Ssc.43216, Dawson RNA Seq Assembly
EDA2R		X	Dawson Assembly
EDN2			Ssc.9848
EEF1A2			Ssc.17324
EEPD1	NC_010460.3	18	Ssc.4596 or Ssc.80048, Dawson RNA Seq Assembly
EFNB1	AORO01003380.1, AOCR01029669.1, NC_010461.4	X	Ssc.60437 or Ssc.54617, Dawson Assembly
EGOT			Dawson Assembly
EHMT1			Dawson RNA Seq Assembly (partial)
EIF3B			GACC01000508.1
EIF3C			Ssc.20120, Dawson Assembly
EIF3F	LUXY01067913.1, LUXX01015434.1, LUXV01046445.1, LUXT01091696.1, LUXR01073897.1, LUXQ01054513.1, LUXW01076432.1, LUXS01080371.1, LUXU01035806.1, AORO02038635.1, LIDP01000009.1	9	Ssc.11792, Dawson Assembly
ELAVL4			GACC01000416.1
EMD	FO203374.4	X	Ssc.4513, Dawson Assembly
EMP1	NC_010447.3	5	Ssc.8845 or Ssc.81536 or Ssc.81567, Dawson Assembly
ENTPD2		1	Ssc.25350
EPHA10			Ssc.33673
EPN1	AORO01066742.1		Ssc.82851 or Ssc.51945, Dawson Assembly
EPN2	AORO01075704.1, AORO01075707.1		Ssc.95998, Dawson Assembly
EPPK1	AORO01039583.1		Ssc.41877, Dawson Assembly (partial)
ERN2	AJKK01216149.1		Ssc.101732, Dawson Assembly
ESRP2	CU929721.2, AORO01068576.1, AORO01068575.1	6	Ssc.62840, Dawson Asseembly
FABP12	CU466978.3	4	Dawson Assembly
FABP4	CU466978.3	4 (PMID: 9880671)	Ssc.1089
FABP9			Ssc.100103, Dawson Assembly
FAM168B			GACC01000301.1
FAM173B	AORO01051324.1, AORO01051325.1		Ssc.21832, Dawson Assembly
FAM178A	FP565235.2	14	Dawson RNASeq Assembly
FAM183B	FP015780.4	2	Dawson Assembly
FAM195B			Ssc.9326
FAM220A			Ssc.15550, Dawson Assembly
FAM53A		8	Ssc.62459, Dawson RNA Seq Assembly
FAM60A			Ssc.44196 or Ssc.7420, Dawson RNA Seq Assembly
FAM71E2	FP245423.2	6	Dawson Assembly
FAM96A	NC_010443.3	1	Ssc.19917, Dawson Assembly
FBXL2	NW_003537638.1, NC_010455.4	13	Dawson Assembly
FBXO34	NC_010443.4	1	Ssc.49374, Dqwson Assembly
FCGR2A	LUXX01075730.1, LUXW01023271.1	Un	Dawson Assembly
FCGR3B			Ssc.167, GBZA01000225.1
FDCSP	NW_003535482.2	8	Dawson Assembly
FDX1	CU856101.3	9	Ssc.231
FEV	AORO01029353.1	15	Dawson Assembly
FGF22	AORO01102864.1, AOCR01024430.1, AJKK01190096.1		Ssc.76998, Dawson Assembly
FGFRL1			Dawson RNA Seq Assembly
FLCN	AORO01075583.1, AORO01075582.1		Ssc.11227 or Ssc.88152, Dawson Assembly
FLG	NC_010446.4	4	Ssc.90623, Dawson Assembly
FLII			Ssc.17271, Dawson RNA Seq Assembly
FLNA	FO203374.4	X	GBZA01000229.1
FMN1			Ssc.24631 or Ssc.36399, Dawson RNA Seq Assembly
FNIP2	FP017138.3		GACC01000486.1
FOSB	AC142092.2, AF120155.1	6q21 (PMID: 99420217)	Dawson Assembly
FOXC1	NC_010448.3, LUXX01100219.1, LUXQ01072330.1, LUXY01064128.1, LUXW01061470.1, LUXS01060484.1, LUXT01013384.1, LUXU01025655.1, LUXV01104981.1	6	Ssc.62509, Dawson Assembly
FOXD1			Dawson Assembly
FOXD2	CU463219.3, LUXU01036335.1, LUXT01033721.1, LUXQ01009220.1, LUXW01066722.1, LUXS01064241.1, LUXX01052292.1, LUXR01108878.1	6	Dawson Assembly
FOXD3	LUXR01073889.1, LUXS01074355.1, LUXW01023325.1, LUXX01027392.1, LUXT01034626.1, LUXV01079262.1	Un	Dawson Assembly
FOXF1	FP565332.1	6	Ssc.2585, Dawson Assembly
FOXG1			BF078023.1, DY413085.1, DY417139.1, EW193910.2, Dawson Assembly
FOXI3	NC_010445.3, LUXY01035112.1, LUXU01063750.1, LUXS01002738.1, LUXR01013063.1, LUXQ01123573.1, LUXT01042250.1, AORO02065144.1	3	BG895962.1, EW107141.2, Dawson Assembly
FOXO6	LUXY01064679.1, LUXX01084940.1, LUXQ01075987.1, LUXR01113840.1, LUXS01039552.1, LUXV01044295.1, LUXU01084191.1, LUXT01028192.1, LUXW01012847.1	Un	EW176591.2, Dawson Assembly
FRAT1	AORO01076950.1|	14	DY426903.1, CF363773.1, DY422924.1, CF365178.1, BX919488.1, FS711030.1, BX924766.2, EW261490.2, EW456931.2, Dawson Assembly
FRAT2	AORO01076952.1		Ssc.76358, Dawson Assembly
FSTL3	NW_003541188.1		Ssc.54320
FTH1P1			Ssc.52590
FTSJ2			Ssc.78556, Dawson Assembly
FUT10	NW_003538196.1	Un	Dawson Assembly
FUT7		1	Ssc.45573
FZD1	AC104682.2		Ssc.44780, Dawson Assembly
FZD2	FP016115.2	12	Ssc.18994, Dawson Assembly
FZD8	LUXW01037044.1, LUXQ01079431.1, LUXY01079840.1, LUXS01065745.1, LUXT01026101.1, LUXR01024729.1, LUXX01030952.1	Un	Ssc.83315 or Ssc.10434, Dawson Assembly
G6PC			Ssc.10452
GABRG3	NC_010443.4, LUXX01050155.1	1	Ssc.83185, Dawson Assembly
GABRR3	LUXX01006988.1	Un	EW660522.2, Dawson Assembly
GADD45A	FP236156.2	6q32 (PMID: 16978188)	Ssc.20913
GBGT1			Ssc.53927, Dawson RNA Assembly
GCGR			Ssc.22129
GCM2	AORO01085994.1, NC_010449.4	7	Dawson Assembly
GDF15			Ssc.43123
GDF6	AC134962.2	4	Ssc.27300, Dawson Assembly (partial)
GDNF	NC_010458.3	18	Ssc.76350 or Ssc.21655, Dawson Assembly
GID4	AORO01075646.1, AOCR01117516.1		Ssc.55370, Dawson Assembly
GIMAP5	CU928555.2	18	Ssc.57663, Dawson Assembly
GIPC3	AORO01108236.1
GJC3	AORO01030011.1, AOCR01139587.1, AJKK01183488.1, NC_010445.3	3	Dawson Assembly
GLOD5			Ssc.29913, Dawson Assembly
GLRX2	NC_010452.2	10	Ssc.2066, Dawson Asssembly
GLYCAM1
GMEB1			GACC01000379.1
GMEB2			Ssc.16417, BX673292.2, Dawson Assembly (partial)
GML			Ssc.34731, Dawson Assembly
GNB1			Ssc.8656, Dawson RNA Seq Assembly
GNB4	NC_010455.4	13	Ssc.62391, Dawson RNASeq Assembly
GNE	NC_010443.3	1	Ssc.32494 or Ssc.98429, Dawson Assembly
GP9		13	Ssc.25170
GPIHBP1	NC_010451.3	9	Ssc.17890, Dawson Assembly
GPNMB			Ssc.18572
GPR101	CU210850.7	X	Dawson Assembly
GPR135	LUXY01100932.1, LUXR01008238.1, LUXX01094052.1, LUXW01056566.1, LUXV01061804.1, LUXU01070925.1, LUXT01018310.1, LUXS01048075.1, LUXQ01062702.1, AEMK02000004.1	6q26-q27 (12420294)	Ssc.34159, Dawson Assembly
GPR148	NC_010457.5	15	Dawson Assembly
GPR148L	CU607086.2	15	Ssc.28302 Dawson RNA Seq Assembly
GPR157			Ssc.2179
GPR35	AORO01101945.1, AOCR01104478.1, AOCR01104477.1, AJKK01196795.1	Un	Dawson Assembly
GPR78	NC_010450.4	8	Dawson Assembly
GPR88	NC_010446.4, LUXQ01122914.1, LUXX01027506.1, LUXW01030262.1, LUXU01042073.1, LUXT01082427.1, LUXT01018259.1, LUXR01012809.1, AEMK02000025.1	4	Ssc.67546, Dawson Assembly
GPS1			Ssc.5242, Dawson Assembly
GPX1	FP326740.2	13q21-q41 (PMID: 12139504)	Ssc.6352
GRAP	NC_010454.3	12	Ssc.79623 or Ssc.19043, Dawson Assembly
GRID2IP			Dawson Assembly (partial)
GRINA			Ssc.47123, Dawson Assembly
GRK6			Ssc.54523, Dawson Assembly
GSG1	NC_010447.4	5	Ssc.47186 or Ssc.81116, Dawson Assembly
GSN	CU467561.2	1	Ssc.33496, Dawson Assembly
GSTA2	NC_010449.4	7	Ssc.1205, Dawson Assembly
GSTM1	NC_010446.4	4	Dawson Assembly
GTF3C2			GACC01000096.1
GTPBP3			Ssc.49343, Dawson RNA Seq Assembly
GTPBP6		X	GACC01000096.1
GYG2		X	Ssc.49655, Dawson Assembly
H6PD			GACC01000212.1
HAAO	NC_010445.2		Ssc.24461, Dawson Assembly
HAPLN4	FP340360.2	2	Ssc.29226, Dawson RNA Seq Assembly
HAS3	FP102475.3	6	Ssc.27881
HBP1	NC_010451.2	9	Ssc.6645, Dawson RNA Seq Assembly
HEATR3			GACC01000429.1
HFE	CT797471.4, CU466447.2	7p	Ssc.30739, Dawson Assembly
HGS			GACC01000514.1
HIGD1C			EW562416.2, DY433707.1, EW225449.2, EW296928.2, BE031817.1, BE031818.1, Dawson Assembly
HILPDA	NC_010460.3	18	Ssc.42165
HIST1H4A			Dawson Assembly
HIVEP3			Hs.403972, Dawson Assembly
HMCN1	NC_010451.3	9	Dawson Assembly
HMG20B		2	Ssc.5678, Dawson Assembly
HMGN1	NC_010455.4	13	Ssc.18709, Dawson Assembly
HNF4G	NC_010446.3	4	Ssc.90452, Dawson Assembly
HOTAIRM1	NC_010460.3	18	Ssc.63670, Dawson Assembly
HOXB-AS3	NC_010454.3	12	Ssc.13232, Dawson Assembly
HOXC9	NC_010447.4, AORO01058042.1	5	Ssc.37180 or Ssc.76831 or Ssc.76966, Dawson Assembly
HOXD11	LUXV01010400.1, NC_010457.4	15	Ssc.22292, Dawson Assembly
HPCAL1	CU633182.2	3	Ssc.6349, Dawson Assembly
HRH3	FP325255.2	17	Dawson Assembly
HS3ST6			Ssc.38418, Dawson Assembly
HSCB			Ssc.12844, Dawson Assembly
HSFY1		Y	Ssc.34406, Dawson Assembly
HSPA1L	NW_003541298.1	7	Ssc.59494 or Ssc.99860, Dawson Assembly
HSPA6			Ssc.114
HSTN	NC_010450.3	8	, Dawson Assembly
ICT1	NC_010454.2	12	Ssc.11828, Dawson Assembly
IDUA			GACC01000321.1
IFI6		6q22-q23 (PMID: 12879363)	GACC01000376.1
IFITM10	AORO01021558.1, AORO01021560.1		Dawson Assembly (partial)
IFITM2	FP565362.1	17	NM_001246214.1
IFITM3	FP565362.1	2	Ssc.74210
IFNA12	DQ249003	1	DQ249003
IFNAR1	AM229679.1		Ssc.11381
IFNG-AS1	FP565726.1	5	Dawson Assembly
IFNGR2	AM229679.1, AC138788.2	13	Ssc.6113
IFNL1			Ssc.74551
IGF2-AS	AORO01021508.1, AORO01021507.1	Un	CJ006236.1, Dawson Assembly
IGH@	NW_003540947.1	Un	Ssc.39099
IGHD	NW_003539155.1	Un	Ssc.33283
IGHG1.01*	NW_003541165.1, AJKK01198239.1	Un	Ssc.39099
IGHG1.02*	AJKK01198239.1	Un
IGHG2.01*
IGHG2.02*
IGHG4.01*
IGHG5.01*
IGHM
IGK@
IGL@
IL10RB	AC136881.2	13	Ssc.15484
IL11	FP245423.2	6	Dawson Assembly
IL15L	NC_010448.3 or NC_010456.4	14 or 6	Dawson Assembly
IL17C			JN997405.1 (partial)
IL1F10	FP578986.1	1	Ssc.64363
IL1RN	FP578986.1	1	Ssc.16250
IL23A	NC_010447.3	5	Ssc.56047, Dawson Assumebly
IL32			Ssc.76833
IL36A			Ssc.26901
IL36B			Dawson Assembly
IL36G			Dawson Assembly
IL36RN			Dawson Assembly
IL37			Dawson Assembly (partial)
IL3RA			Ssc.28066, Dawson Assembly
IMPG2	NC_010455.4, AEMK01190930.1	13	Ssc.77080, Dawson Assembly
ING5	FP690349.1	15	HX217957.1, BP435366.1, Dawson Assembly.
INHBB	AY116585.1	12 or 15 (PMID: 12755822)	Ssc.16230
INPP5E			Ssc.2662, Dawson RNA Seq Assembly
INSIG2	NC_010449.4	7	Ssc.85396 or Ssc.30745, Dawson Assembly
INTS6L2*
IPP			GACC01000374.1
IRF2BP2	CU329680.2	14C14 (PMID: 17121613)	Ssc.10096, Dawson RNA Seq Assembly
IRF4		7p11–p12 (PMID: 17121613)	Ssc.51692, Dawson RNA Seq Assembly
IRS2	CU986275.2	11	Ssc.83756 or Ssc.24696, Dawson RNA seq assembly
IRX1	LUXS01002542.1, LUXY01000092.1	Un	Ssc.17846, Dawson Assembly
IRX2	NC_010458.3, LUXW01075018.1, LUXV01117776.1, LUXU01026195.1,LUXT01057544.1, LUXS01021861.1, LUXQ01091825.1, LUXY01038215.1, LUXR01065681.1	16	Ssc.65660, Dawson Assembly
IRX5	NW_003538382.1, LUXV01062789.1, LUXQ01102858.1, LUXS01074675.1, LUXR01043146.1, LUXX01069901.1, LUXU01045220.1, LUXY01096911.1, LUXW01019813.1, LUXT01050323.1, AORO02034060.1, AOCR01007508.1	Un	Ssc.9287, Dawson Assembly
ISL2	LUXY01036968.1; LUXR01105430.1; LUXQ01034169.1	Un	Ssc.69790, Dawson Assembly
ISYNA1	NW_003540925.1	Un	GBZA01000317.1
ITGA7	NC_010447.2, CU855487.2	5	Ssc.2786, Dawson Assembly
ITPRIPL1	NC_010445.3	3	GACC01000521.1
IWS1	CU928879.3	15	GACC01000371.1
JDP2	NC_010449.4, LIDP01000007.1, AORO01055635.1	7	DN131093.1, BX925838.2, AU296338.1, Dawson Assembly
JMJD1C-AS1	NC_010456.4	14	Ssc.31832, Dawson Assembly
JRK	NC_010446.4	4	Ssc.84913, CJ017733.1, CN156879.1, EW446566.2, DR081932.1, BX914771.2, CN154773.1, EW096531.2, EW105393.2, CA779970.1, EV976162.2, Dawson Assembly
JRKL	NC_010451.3	9	Ssc.95727 or Ssc.2287, Dawson RNA Seq Assembly
JUND	NC_010444.3	1	GACC01000372.1
KANK2	NC_010444.3	2	Ssc.42231 or Ssc.84943 or Ssc.85164 or Ssc.73985, Dawson Assembly
KCNJ12	NC_010454.4 , AORO01009675.1, AORO01009677.1, AORO01009678.1	12	KC505155.1, Dawson Assembly
KCNMB4	NC_010447.3	5	Ssc.99104 or Ssc.40063, Dawson Assembly
KCNQ1	AC151877.1 or AC151879.1		Ssc.18561 or Ssc.18562, Dawson Assembly
KCNQ1-AS1	AC151881.1	6	Dawson Assembly
KCNQ2			Dawson Assembly (partial)
KCTD21			GACC01000320.1
KIAA0195	FP312732.2	12	Ssc.28883, Dawson Assembly
KIAA0319L			GACC01000523.1
KIAA1161			Ssc.84769, Dawson RNA Seq Assembly
KIAA1683			BF191977.1, CV876658.1,CX064798.1, Dawson Assembly
KIN	CU467783.2	10
KLF14		18q24 (19941950)	Ssc.73594
KLF17L	NC_010457.4	16	Dawson Assembly
KLF2	NC_010444.3	2q21–q24 (19941950)	Ssc.9877, Dawson Assembly
KLHDC1	NC_010443.3	1	Ssc.44377 or Ssc.100226 or Ssc.96672, Dawson Assembly
KLHL11			GACC01000319.1
KLK10	AC148863.3	6	Ssc.69757, Dawson Assembly
KLK11	AC148863.3	6	BI401603.1, Dawson Assembly
KLK12	AC148863.3	6	Dawson Assembly
KLK13	AC148863.3	6	Ssc.101625, Dawson Assembly
KLK5	AC148863.3	6	HX228705.1, EW441388.2, Dawson Assembly
KLK6	AC148863.3	6	Ssc.42419, Dawson Assembly
KLK7	AC148863.3	6	Ssc.51251, Dawson Assembly
KLK8	AC148863.3	6	Dawson RNA Seq Assembly
KLK9	AC149292.15		Dawson Assembly
KRT7	NW_003541254.1, LUXW01049262.1, LUXU01054011.1, LUXR01072248.1	Un	AK397623.1, Dawson Assembly
KRT73			Ssc.77115, Dawson Assembly
KRT80	LUXX01002421.1	Un	Dawson Assembly
KRT86	LUXX01002421.1	Un	Dawson Assembly
KRTAP12-1			Ssc.48497, Dawson Assembly
KRTAP16-1			Ssc.64377, Dawson Assembly
KRTAP3-3			Ssc.26061, Dawson Assembly
KRTAP5-1	AORO01006656.1		Dawson Assembly
KRTAP5-10			Ssc.78446
L3MBTL4	AJKK01138318.1	Un	Dawson Assembly
LASP1			GACC01000525.1
LATS2			Ssc.10349
LBR			GACC01000526.1
LCNL1	NW_003541079.1		Ssc.22540, Dawson Assembly
LETMD1			Ssc.49093, Dawson Assembly
LGALS3BP	FP016140.2 or FP565648.1	12	GACC01000527.1
LHX3	NW_003540901.1, LUXQ01033295.1, LUXY01050317.1, LUXW01005030.1, LUXV01057655.1, LUXU01014606.1, LUXS01001556.1, AORO02013918.1	1	Ssc.26829, Dawson Assembly
LILRA6L3*			Dawson Assembly (partial)
LINC00657	NC_010449.4	17	Ssc.5023, Dawson RNA Seq Assembly
LIPJ	LIDP01000014.1	14	Dawson Assembly
LIPT1	CU407314.3	3	Ssc.58470, Dawson Assembly
LKAAEAR1	AORO01060746.1		Dawson Assembly (partial)
LLGL2	NC_010454.2	12	Ssc.22143, Dawson Assembly
LMOD1	NC_010452.2	10	Ssc.67976, Dawson Assembly
LOC100524077	NC_010445.3	3	Ssc.49719, Dawson Assembly
LOC390937	NC_010448.3	6	Dawson Assembly
LOC396756			NM_213818.1
LPIN2	NC_010448.2	6	Ssc.19807 or Ssc.829 or Ssc.83916, Dawson RNA Se Assembly
LPL	NW_003538043.2	14	Ssc.16335 or Ssc.95883, Dawson Assembly
LRRC25	AJKK01255775.1, AOCR01051060.1, AORO01106975.1	Un	GBZA01000366.1
LRRC26			Ssc.44597, Dawson Assembly
LRRC3			CJ004033.1, DY435763.1, DY406781.1, DY404462.1, DY405818.1, DY405410.1, Dawson Assembly
LRRC48			Ssc.34311, Dawson Assembly
LRRC55	NC_010444.3	2	Dawson Assembly
LSM10	AJKK01202694.1, AOCR01095828.1	Un	Ssc.1523, Dawson Assembly
LSM4			Ssc.11985, Dawson Assembly
LSP1			Ssc.4801
LTBP4	FP325213.2	6	Ssc.3233, Dawson Assembly
LTK		1	Ssc.79611
LY6D			Ssc.9384 or Ssc.97277, Dawson Assembly
LY6E			Ssc.863
LY6G6C	AL773591.7	7	Ssc.2091, Dawson Assembly
LY6G6D	AL773591.7	7	Ssc.63144
LY6G6F	CU651602.7	7	Ssc.74783 or Ssc.101236
LY6H			Ssc.26184, Dawson Assembly
LY6K	AORO01071953.1		Dawson Assembly
LY86	CT757494.5	7p11-p12 (PMID: 15025593)	Ssc.23404
LY9L2	CU633282.2	4	Ssc.17850, Dawson Assembly
LY9L3		4	Ssc.70114, Dawson Assembly
LYG1	NC_010445.3	3	Dawson Assembly
LYNX1			Ssc.77346, Dawson Assembly
LYPD2			Ssc.92125, Dawson Assembly
MAF	CU929930.2	6	Ssc.84917
MAFG			Ssc.27287, Dawson RNA Seq Assembly (partial)
MALSU1	NW_003540544.1		Ssc.76529 or Ssc.21183, Dawson Assembly
MANEAL			Ssc.48965, Dawson Assembly (partial)
MANSC1			Ssc.44355, Dawson RNA Seq Assembly
MAP2K3			GACC01000368.1
MAPK11	AJKK01236809.1, AORO01016940.1, AOCR01035520.1		Dawson Assembly
MAPK13	AORO01044748.1, AJKK01242461.1, AOCR01123284.1		Ssc.31963, Dawson Assembly
MAPK7			GACC01000411.1
MARS2	CU693402.2	15	Ssc.42329, Dawson Assembly
MBD4			GACC01000366.1
MBLAC1	FP565623.1	3	Ssc.11893, Dawson Assembly
MCM6			GACC01000458.1
MCM7	FP565623.1	3	Dawson Assembly
MED22			Ssc.4234, Dawson RNA Seq Assembly
METTL7A			Ssc.10624
METTL7B	NC_010447.2, CU855487.2	5	Ssc.33491, Dawson Assembly
MFAP4			Ssc.61619, Dawson Assembly
MFN1			GACC01000456.1
MGC137211			Ssc.62470, Dawson Assembly
MGST1	CU468095.2	5q25 (PMID: 12519967)	Ssc.51886
MICALCL			GACC01000316.1
MIEF2			Ssc.90917, Dawson RNA Seq Assembly
MILR1			Ssc.89980 or Ssc.26456, Dawson Assembly
MINA			GACC01000457.1
MIR106B	AORO01030022.1, AOCR01063480.1, AJKK01130949.1	Un	Dawson Assembly
MIR1178	AORO01092414.1, AOCR01142350.1, AJKK01209704.1	Un	Dawson Assembly
MIR1185-2	AORO01079215.1	Un	Dawson Assembly
MIR1193	AORO01079215.1, AOCR01142086.1, AJKK01194708.1	Un	Dawson Assembly
MIR1197	AORO01079215.1, AOCR01142086.1, AJKK01194708.1	Un	Dawson Assembly
MIR1200	NC_010460.3	18	Dawson Assembly
MIR1202	NC_010448.3	6	Dawson Assembly
MIR1203	NC_010454.3	12	Dawson Assembly
MIR1204	NC_010446.4	4	Dawson Assembly
MIR1205	NC_010446.4	4	Dawson Assembly
MIR1236	NC_010449.4	7	Dawson Assembly
MIR124-3	AORO01060848.1	Un	Dawson Assembly
MIR1244-1	NC_010447.4	5	Dawson Assembly
MIR1247	AORO01079257.1	Un	Dawson Assembly
MIR1248	NC_010455.4	13	Dawson Assembly
MIR1255B1	NC_010451.3	9	Dawson Assembly
MIR1255B3	NC_010451.3	9	Dawson Assembly
MIR1255B4	NC_010451.3	9	Dawson Assembly
MIR1255B5	NC_010451.3	9	Dawson Assembly
MIR1255B6	NC_010451.3	9	Dawson Assembly
MIR125B2	AORO01035867.1, AOCR01103121.1, AJKK01150479.1	Un	Dawson Assembly
MIR1261	NC_010458.3	16	Dawson Assembly
MIR1264	NC_010461.4	X	Dawson Assembly
MIR1277		Un	Dawson Assembly
MIR1279	NC_010447.4	5	Dawson Assembly
MIR1279	NC_010447.4	5	Dawson Assembly
MIR1285	CU633502.2	1	Dawson Assembly
MIR1291	NC_010447.4	5	Dawson Assembly
MIR1297	NC_010453.4	11	Dawson Assembly
MIR1302-1	NC_010445.3	3	Dawson Assembly
MIR1302-17	NC_010445.3	3	Dawson Assembly
MIR1302-2	NC_010460.3	18	Dawson Assembly
MIR133A1HG	NC_010448.3	6	Dawson Assembly
MIR134	AORO01079216.1, AOCR01142084.1, AJKK01194704.1	Un	Dawson Assembly
MIR137HG	NC_010446.4	4	Ssc.80576, Dawson Assembly
MIR153-2	AORO01071674.1,AOCR01196062.1, AJKK01269247.1	Un	Dawson Assembly
MIR154	AORO01079216.1	Un	Dawson Assembly
MIR1584	NC_010446.4	4	Dawson Assembly
MIR1899	NC_010451.3	9	Dawson Assembly
MIR1901	LIDP01000006.1, AORO01116711.1, AJKK01192710.1	6	Dawson Assembly
MIR1902	NC_010444.3	2	Dawson Assembly
MIR1908	NC_010444.3	2	Dawson Assembly
MIR193B	AORO01048192.1, AOCR01017536.1, AJKK01268273.1	Un	Dawson Assembly
MIR200A	AORO01012109.1, AOCR01116958.1, AJKK01205395.1	Un	Dawson Asssembly
MIR200C	NC_010447.4	5	Dawson Asssembly
MIR2052	NC_010446.4	4	Dawson Asssembly
MIR207	NC_010452.3	10	Dawson Assembly
MIR2117	NC_010454.3	12	Dawson Asssembly
MIR219B	NC_010443.4	1	Dawson Assembly
MIR22	AORO01077867.1, AOCR01089447.1, AJKK01170945.1		Dawson Assembly
MIR2352	NC_010457.4	15	Dawson Assembly
MIR2354	NC_010457.4	15	Dawson Assembly
MIR2424	AORO01004173.1, AOCR01024213.1, AJKK01155912.1	Un	Dawson Assembly
MIR2469	NC_010452.3	10	Dawson Assembly
MIR2482	NW_003533890.2	1	Dawson Assembly
MIR2488	AOCR01230723.1, AORO01102548.1	Un	Dawson Assembly
MIR25	AORO01030022.1, AOCR01063480.1, AJKK01130949.1	Un	Dawson Assembly
MIR2861	NC_010443.4	1	Dawson Assembly
MIR299	AORO01079215.1, AOCR01142086.1, AJKK01194708.1	Un	Dawson Assembly
MIR302D	NC_010450.3	8	Dawson Assembly
MIR302F	NC_010448.3	6	Dawson Assembly
MIR3064	AORO01079051.1, AOCR01065791.1, AJKK01130611.1	Un	Dawson Asssembly
MIR3065	NC_010454.3	12	Dawson Asssembly
MIR3074	NC_010452.3	10	Dawson Assembly
MIR3120	NC_010451.3	9	Dawson Assembly
MIR3154	NC_010443.4	1	Dawson Assembly
MIR323A	AORO01079215.1, AOCR01142086.1, AJKK01194708.1	Un	Dawson Assembly
MIR329-1	AORO01079215.1, AOCR01142086.1, AJKK01194708.1	Un	Dawson Assembly
MIR329-2	AORO01079215.1, AOCR01142086.1, AJKK01194708.1	Un	Dawson Assembly
MIR339-2	NC_010443.4, NW_003613489.1	1	NR_128431.1
MIR33A	AORO01043001.1, AOCR01136120.1, |AJKK01126666.1	Un	Dawson Asssembly
MIR342	AORO01011626.1, AOCR01027133.1, AJKK01194797.1		Dawson Assembly
MIR34A	AORO01074478.1, AOCR01105241.1, AJKK01139897.1		Dawson Assembly
MIR34C-2	NC_010451.3	9	Dawson Asssembly
MIR3613	NW_003613303.1	Un	Dawson Asssembly
MIR3680-1	NC_010461.4	X	Dawson Assembly
MIR369	AORO01079216.1. AOCR01142083.1, AJKK01194703.1	Un	Dawson Assembly
MIR3690	AOCR01056517.1	Un	Dawson Assembly
MIR370	AORO01011550.1, AOCR01129646.1, AJKK01194710.1	Un	Dawson Asssembly
MIR378C	NC_010448.3	6	Dawson Asssembly
MIR378K	NC_010443.4	1	NR_128559.1
MIR379	AORO01079215.1, AOCR01142087.1, AJKK01194708.1		Dawson Assembly
MIR380	AORO01079215.1, AOCR01142086.1, AJKK01194708.1	Un	Dawson Assembly
MIR382	AORO01079216.1, AOCR01142084.1, AJKK01194704.1	Un	Dawson Assembly
MIR409	AORO01079216.1	Un	Dawson Assembly
MIR410	AORO01079216.1	Un	Dawson Assembly
MIR411	AORO01079215.1, AOCR01142086.1, AJKK01194708.1	Un	Dawson Assembly
MIR424	AORO01111511.1, AOCR01140607.1	X	Dawson Assembly
MIR4339	AORO01065931.1, AOCR01073827.1, AJKK01179880.1	Un	Dawson Assembly
MIR451B	NC_010454.3	12	Dawson Assembly
MIR483	AORO01021512.1, AOCR01021097.1, AJKK01151418.1	Un	Dawson Assembly
MIR484	AORO01101802.1, AOCR01010088.1, AJKK01268228.1	Un	Dawson Assembly
MIR487B	AORO01079215.1, AOCR01142084.1, AJKK01194705.1	Un	Dawson Assembly
MIR494	AORO01079215.1, AOCR01142086.1, AJKK01194708.1	Un	Dawson Assembly
MIR495	AORO01079215.1, AOCR01142086.1, AJKK01194708.1	Un	Dawson Assembly
MIR499B	NC_010459.4	17	Dawson Assembly
MIR503	AORO01111511.1, AOCR01140607.1	X	Dawson Assembly
MIR503HG	AORO01111510.1, AOCR01140608.1, AEMK01130019.1, AJKK01203483.1	X	Ssc.8782, Dawson Assembly
MIR506	NC_010461.4	X	Dawson Asssembly
MIR513A1	NC_010461.4	X	Dawson Assembly
MIR543	AORO01079215.1, AOCR01142086.1, AJKK01194708.1	Un	Dawson Assembly
MIR544B	NC_010452.3	10	Dawson Assembly
MIR611	NC_010444.3	2	Dawson Assembly
MIR6240	NC_010448.3	6	Dawson Assembly
MIR6501	NC_010455.4	13	Dawson Assembly
MIR668	AORO01079216.1	Un	Dawson Assembly
MIR6724-1	NC_010448.3	6	Dawson Assembly
MIR6782	NC_010448.3	6	Dawson Assembly
MIR7134	NC_010447.4	5	NR_128450.1
MIR7135	NC_010445.3	3	NR_128451.1
MIR7136	NC_010449.4	7	NR_128452.1
MIR7137	NC_010445.3	3	NR_128453.1
MIR7138	NC_010444.3	2	NR_128454.1
MIR7139	NC_010447.4	5	NR_128455.1
MIR7140	NC_010459.4	17	NR_128456.1
MIR7141	NC_010457.4	15	NR_128457.1
MIR7142	NC_010444.3	2	NR_128458.1
MIR7143	NC_010451.3	9	NR_128459.1
MIR7144	NC_010453.4	11	NR_128460.1
MIR718	NC_010461.4	X	Dawson Assembly
MIR758	AORO01079215.1, AOCR01142086.1, AJKK01194708.1	Un	Dawson Assembly
MIR770	NC_010449.4	7	Dawson Assembly
MIR7857	NC_010449.4	7	NR_128470.1
MIR872	NC_010443.4	1	Dawson Assembly
MIR93	AORO01030022.1, AOCR01063480.1, AJKK01130949.1	Un	Dawson Assembly
MIR9784-1	CU640384.2	12	Dawson Assembly
MIR9784-2	NC_010454.3	12	NR_128462.1
MIR9785	FP236419.4	3	Dawson Assembly
MIR9786	FP102356.2	5	Dawson Assembly
MIR9787	NC_010443.4	1	NR_128466.1
MIR9788	NC_010454.3	12	NR_128468.1
MIR9789	CU855577.2	3	NR_128469.1
MIR9790	NC_010447.4	5	NR_128471.1
MIR9791-1	NC_010457.4	15	NR_128472.1
MIR9791-2	NC_010457.4	15	NR_128473.1
MIR9792	NC_010450.3	8	NR_128474.1
MIR9793	NC_010443.4	1	NR_128475.1
MIR9794	NC_010445.3	3	NR_128478.1
MIR9795	NC_010446.4	4	NR_128477.1
MIR9796	NC_010445.3	3	NR_128478.1
MIR9797	NC_010457.4	15	NR_128479.1
MIR9798	NC_010459.4	17	NR_128480.1
MIR9799	NC_010458.3	16	NR_128481.1
MIR9800	NC_010458.3	16	NR_128482.1
MIR9801	NC_010444.3	2	NR_128483.1
MIR9802	NC_010449.4	7	NR_128484.1
MIR9803	NC_010453.4	11	NR_128485.1
MIR9804	NC_010451.3	9	NR_128486.1
MIR9805	NC_010455.4	13	NR_128487.1
MIR9806-1	NC_010444.3	2	NR_128488.1
MIR9806-2	NC_010451.3	9	NR_128489.1
MIR9806-3	NC_010451.3	9	NR_128489.1
MIR9806-4	NC_010451.3	9	NR_128491.1
MIR9807	NC_010449.4	7	NR_128492.1
MIR9808	NC_010447.4	5	NR_128493.1
MIR9809	NC_010461.4	X	NR_128494.1
MIR9810	NC_010446.4	4	NR_128495.1
MIR9811	NC_010445.3	3	NR_128496.1
MIR9812	NC_010443.4	1	NR_128497.1
MIR9813	NC_010447.4	5	NR_128498.1
MIR9814	NC_010453.4	11	NR_128499.1
MIR9815	NC_010443.4	1	NR_128500.1
MIR9816	NC_010448.3	6	NR_128501.1
MIR9817	NC_010445.3	3	NR_128502.1
MIR9818	NC_010451.3	9	NR_128503.1
MIR9819	NC_010447.4	5	NR_128504.1
MIR9820	NC_010444.3	2	NR_128505.1
MIR9821	NC_010443.4	1	NR_128506.1
MIR9822	NC_010443.4	1
MIR9823	NC_010443.4	1	NR_128508.1
MIR9824	NC_010443.4	1	NR_128509.1
MIR9826	NC_010457.4	15	NR_128511.1
MIR9827	NC_010447.4	5	NR_128512.1
MIR9828-1	NC_010454.3	12	NR_128513.1
MIR9828-2	NC_010454.3	12	NR_128514.1
MIR9828-2	NC_010454.3	12	NR_128514.1
MIR9828-3	NC_010454.3	12	NR_128515.1
MIR9829	NC_010448.3	6	NR_128516.1
MIR9830	NC_010449.4	7	NR_128517.1
MIR9831	NC_010443.4	1	NR_128518.1
MIR9832	NC_010443.4	1	NR_128519.1
MIR9834	NC_010447.4	5	NR_128521.1
MIR9835	NC_010456.4	14	NR_128522.1
MIR9836	NC_010456.4	14	NR_128523.1
MIR9837	NC_010449.4	7	NR_128524.1
MIR9838	NC_010443.4	1	NR_128525.1
MIR9839	NC_010446.4	4	NR_128526.1
MIR9840	NC_010450.3	8	NR_128527.1
MIR9841	NC_010449.4	7	NR_128528.1
MIR9842	NC_010448.3	6	NR_128529.1
MIR9843	NC_010450.3	8	NR_128530.1
MIR9844	NC_010457.4	15	NR_128531.1
MIR9845-1	NC_010459.4	17	NR_128532.1
MIR9845-2	NC_010459.4	17	NR_128533.1
MIR9845-3	NC_010459.4	17	NR_128534.1
MIR9845-4	NC_010459.4	17	NR_128535.1
MIR9845-5	NC_010459.4	17	NR_128536.1
MIR9845-6	NC_010459.4	17	NR_128537.1
MIR9846	NC_010450.3	8	NR_128539.1
MIR9847-1	NC_010457.4	15	NR_128540.1
MIR9847-2	NC_010457.4	15	NR_128541.1
MIR9848	NC_010449.4	7	NR_128542.1
MIR9849	NC_010446.4	4	NR_128543.1
MIR9850	NC_010455.4	13	NR_128544.1
MIR9851	NC_010456.4	14	NR_128545.1
MIR9852	NC_010447.4	5	NR_128546.1
MIR9853-1	NC_010454.3	12	NR_128547.1
MIR9853-2	NC_010454.3	12	NR_128547.1
MIR9854	NC_010456.4	14	NR_128549.1
MIR9855-1	NC_010445.3	3	NR_128550.1
MIR9855-2	NC_010445.3	3	NR_128551.1
MIR9856	NC_010459.4	17	NR_128552.1
MIR9857	NC_010443.4, NW_003608991.1	1	NR_128553.1
MIR9858	NC_010446.4	4	NR_128554.1
MIR9859	NC_010461.4	X	NR_128555.1
MIR9860	NC_010449.4	7	NR_128556.1
MIR9861	NC_010448.3	6	NR_128557.1
MIR9862	NC_010457.4	15	NR_128561.1
MIRLET7A3	AORO01029204.1	Un	Dawson Assembly
MIRLET7B	AORO01029204.1	Un	Dawson Assembly
MIS12			Ssc.4109, Dawson Assembly
MIS18A	FP312846.2	13	Ssc.2953, Dawson Assembly
MLLT6			Ssc.78880 or Ssc.75790, Dawson RNA Seq Assembly
MLYCD	FJ263687.1		Ssc.18522
MMP21	NC_010456.4	14
MMP26	CU582945.2	9	Dawson Assembly (partial)
MMP28			Ssc.40202, Dawson RNA Seq Assembly
MNT	NW_003538347.2	12	GBZA01000404.1
MOAP1	CT737384.6	7	Ssc.18240, Ssc.82936, Dawson RNA Seq Assembly
MOB2	AORO01006669.1, AORO01006671.1		HX230292.1, HX243649.1, AJ647549.1, EW375627.2, BI180992.1, EW371519.2, , Dawson Assembly
MPRIP			GACC01000317.1
MPV17	CU914286.2	3	Ssc.19483, Dawson Assembly
MRAP	FP312846.2	13	Ssc.12085, Dawson Assembly
MRGPRD	LUXS01063679.1	2	Dawson Assembly
MRGPRDL*	LUXS01063679.1, AEMK02000006.1, LUXX01096074.1	Un	Dawson Assembly
MRGPRF	AORO02004097.1, LUXX01096074.1, :LUXT01012119.1, LUXW01021076.1, LUXV01059151.1	2	Dawson Assembly
MRGPRG	LUXY01042539.1, LUXX01068217.1, LUXR01105289.1, LUXW01082161.1, LUXV01016064.1	2	Dawson Assembly
MRGPRX2L1*	NC_010444.3, LUXQ01043196.1, AEMK02000009.1	2	Dawson Assembly
MRLN	NC_010456.4	14	Ssc.62433
MRPL23	LUXY01081252.1, LUXX01026650.1, LUXW01082161.1, LUXV01016064.1, LUXU01073244.1, LUXT01018709.1, LUXS01030678.1, LUXR01119284.1	Un	Ssc.19615, Dawson Assembly
MRPL34			Ssc.17320
MRPL37			Dawson RNA Seq Assembly
MRPL41			HX223390.1, FD607788.1, HX242651.1, DY408574.1, CF796209.1, CK467553.1, CK465449.1
MRPL57	LUXY01099173.1, LUXQ01031287.1, LUXR01065276.1	Un	Ssc.9543, Dawson Assembly
MS4A10	NC_010444.3	2	Ssc.70208, Dawson RNA Seq Assembly
MS4A18	AOCR01046927.1		Dawson Assembly (partial)
MSX2	CU695143.3, AORO02004912.1, LUXY01079429.1, LUXS01014767.1, LUXR01083526.1, LUXQ01067981.1, LUXT01093633.1, LUXX01057268.1, LUXW01088256.1, LUXU01014180.1	16	Ssc.6736 or sc.97194, Dawson Assembly
MT1E	LUXY01095156.1, LUXX01101818.1, LUXW01083690.1, LUXV01045749.1, LUXU01030153.1	Un	Dawson Assembly
MT4	LUXY01095156.1, LUXX01101818.1, LUXW01083690.1, LUXV01045749.1, LUXU01030153.1	Un	Dawson Assembly
MTA1	FP340594.2	7	Ssc.12049 or Ssc.60276, Dawson Assembly (partial)
MTG2			Ssc.1334, Dawson Assembly
MTMR6	CU469293.2	11	Ssc.14041, Dawson Assembly
MTNR1A	NC_010459.4	17	Dawson Assembly
MTPN			GACC01000012.1
MTRNR2L8	NC_012095.1	MT	GACC01000012.1
MUC12	AJKK01190532.1	Un	Ssc.74506 or Ssc.41885
MUC3A	AORO01033888.1, AJKK01190533.1, AOCR01204723.1		Dawson Assembly
MUC5AC	AOCR01090152.1, AORO01065163.1, AORO01065164.1	2p14-p17 (PMID: 12879363)	Ssc.338, Dawson Assembly
MUC5B	AORO01006703.1		Ssc.9793 or Ssc.84825, Dawson Assembly (partial)
MUC7	CU928399.2	8	Ssc.68694, Dawson Assembly
MVB12A			GBZA01000411.1
MVD			GACC01000431.1
MYADML2	AORO01168737.1		Dawson Assembly
MYDGF	AOCR01061088.1, AJKK01189716.1, AORO01107282.1	Un	GACC01000389.1
MYH4	NC_010454.2	12	Ssc.15909
MYO15A	AORO01075656.1		Ssc.93484, Dawson Assembly (partial)
MYOCD	NC_010454.3	12	Ssc.78351 or Ssc.4663, Dawson Assembly
MYT1	AORO01060731.1, AOCR01051249.1, AJKK01207927.1, LIDP01000539.1, AOCR01051239.1	Un	Dawson Assembly
MZF1			Ssc.12495 or Ssc.88663 Dawson Assembly (partial)
N4BP2L1	NC_010453.2	11	Ssc.34773 or Ssc.10710, Dawson Assembly
NACC2	AORO01044252.1	Un	Ssc.62473, Dawson Assembly
NADK	FP565897.1		GACC01000460.1
NAIP	NC_010458.3: 51642401-51677227	16	Ssc.99597, Dawson Assembly
NANOGNB	NC_010447.4	5	Dawson Assembly
NANOGNBL	NC_010447.4, LUXX01006132.1, LUXW01043898.1, AOCR01137793.1	5	AJ659222.1, AJ653175.1, AJ652659.1, Dawson Assembly
NAPRT			GACC01000363.1
NAT16	NW_003539350.1		Dawson Assembly (partial)
NATD1	AORO01009658.1, AORO01009657.1, AORO01009656.1		AJ681112.1, BX921483.1, BX918884.1BX924797.2, BX922621.2, EV969401.2, EV963438.2, EV960505.2, DY417677.1, FD642762.1, BW968286.1, BX665937.1, GT641754.1, FD641482.1, CN155219.1, Dawson Assembly
NCAN			AK392350.1, Ssc.96626, Dawson Assembly
NCDN			Ssc.52423, Dawson Assembly
NCR3LG1	FP089535.2, CU856109.2	2	Dawson Assembly
NDST1	FP565603.1	2	GACC01000362.1
NECAB2		6	Ssc.5292, Dawson Assembly (partial)
NEU4			Dawson Assembly (partial)
NEUROD6	AORO01083579.1, AOCR01083310.1, AJKK01200880.1	Un	Ssc.66971, Dawson Assembly
NEUROG2	AORO01106125.1	Un	Dawson Assembly
NEUROG3	AORO01112388.1, AOCR01070169.1, AJKK01194238.1	Un	Dawson Assembly
NFAM1	CU639393.2	5	Ssc.32774, Dawson Assembly
NINJ1	CU929166.2	3	Ssc.47532, Dawson Assembly
NIPA1			Ests, Dawson RNA Seq Assembly
NIPA2			GACC01000462.1
NKAIN4			EW103721.2
NKD2			Ssc.71035, Dawson Assembly
NKPD1			EW138027.2, Dawson Assembly (partial)
NKX1-1			Dawson Assembly (partial)
NKX6-2	LUXY01050917.1, LUXX01043975.1, LUXW01088374.1, LUXV01020824.1, LUXS01081934.1, LUXR01043807.1, LUXQ01118993.1	Un	Dawson Assembly
NKX6-3	NC_010459.4, LIDP01000017.1	17	Dawson Assembly
NLRP1	NW_003539421.1		Ssc.37530, GACC01000190.1
NLRP10			Dawson Assembly
NLRP14	CU972397.2	9	Dawson Assembly (partial)
NLRP2			Dawson RNA Seq Assembly
NMRAL1L*	AOCR01074575.1		Ssc.53766, Dawson Assembly
NMS	NC_010445.3	3	Dawson Assembly
NOD2	AC146663	7 (CR974450)	Ssc.61109
NODAL			Ssc.42666
NOG	NC_010454.1	12	Ssc.42737, Dawson Assembly
NOL7			GACC01000360.1
NOP16L	CU466450.2	15	Ssc.83389, Dawson Assembly
NOS1			Ssc.89270, Dawson Assembly
NOTCH1			Ssc.51689 or Ssc.58523, Dawson RNA Seq Assembly
NOTUM	AORO01090760.1		JZ563262.1, Dawson Assembly (partial)
NPB			Ssc.82498
NPBWR2			Dawson Assembly
NPDC1			Ssc.52088, Dawson Assembly
NPG2*			Ssc.72106
NPVF	NC_010460.3	18	Ssc.75350, Dawson Assembly
NRBP2	AORO01039586.1		Dawson Assembly (partial)
NRN1L	NC_010448.3	6	HX211840.1, Dawson Assembly
NSMF	CU928955.2	1	Ssc.4228 or Ssc.83489, Dawson Assembly
NTN1	NC_010454.3	12	Ssc.22870, Dawson Assembly
NTSR1	AORO01060905.1		Dawson Assembly
NUP88			Ssc.3720, Dawson Assembly
NUPL1		11	GACC01000358.1
NUPR1	AORO01065703.1, AOCR01193416.1, AJKK01210971.1		Ssc.89666 or Ssc.54538 Dawson Assembly
OBP2B			Dawson RNA Assembly
ODF3L2	AORO01102875.1	2	Ssc.74985, Dawson Assembly
OPA1-AS1		13	Dawson Assembly
OPA3	AC142092.2	6	HX234876.1, BX918365.2, dawson Assembly
OR10P1	AOCR01081530.1, NW_003536970.1		Dawson Assembly
OR1M1		2	Ssc.16063
OR2AP1	AOCR01081528.1		Dawson Assembly
OR6C4L2*	NC_010447.4	5	XM_013997605.1	Y
OS9			Ssc.857, Dawson RNA Seq Assembly
OSBPL2	FP325255.2	17	GACC01000357.1
OSGIN1	AJKK01250512.1	6	Ssc.26696 or Ssc.30377, Dawson Assembly
OVOL2	NC_010459.4	17	Ssc.47831 or Ssc.9627, Dawson Assembly
OXLD1	AORO01090803.1		Ssc.26262, Dawson Assembly
P2RY2	NW_003538412.1, LUXW01069548.1, LUXT01044332.1	Un	Ssc.42768, Dawson Asembly
P2RY8	AORO01008755.1, AJKK01146242.1		Dawson Assembly
P4HB			Ssc.20598, Dawson Assembly
PABPC4L		8	Dawson Assembly
PACS2			Ssc.25846 or Ssc.75911, Dawson RNA Seq Assembly
PAG2*	NC_010444.3, AORO02054807.1, AJKK01196422.1, LUXY01092083.1, LUXQ01038046.1	2	Ssc.7484, Dawson Assembly
PAG2L1*	AJKK01243569.1, AEMK02000006.1	Un	Ssc.81389, Dawson Aseembly
PAPSS1	FP089689.2	8	GACC01000356.1, Ssc.38084
PAWR	CU651640.2	5	Ssc.59028 or Ssc.4438, Dawson Assembly
PAX7	NW_003541338.1, LUXX01063600.1, LUXV01105666.1, LUXY01027257.1, LUXW01070823.1, LUXU01036913.1, LUXT01027764.1, LUXS01049142.1, LUXR01041139.1	6	Dawson Assembly
PBRM1	NC_010455.4	13	GBZA01000467.1
PCDH18	NC_010450.2	8	Ssc.94560 or Ssc.96948 or Ssc.99824, Dawson Assembly
PCDHB10	AORO01049382.1	2	Dawson Assembly (partial)
PCDHB16	NC_010444.3	2	Dawson Assembly (partial)
PCDHB18	NC_010444.3	2	Dawson Assembly
PCDHB2	AORO01093187.1	2	Dawson Assembly (partial)
PCDHB3	AOCR01057339.1, AORO01093188.1, AJKK01111733.1	2	Dawson Assembly (partial)
PCDHB7	AORO01049384.1, AOCR01057345.1, AJKK01135701.1	2	Dawson Assembly (partial)
PCDHGA11	NC_010444.3	2	Ssc.88208, Dawson Assembly
PCDHGC3	CU468962.2	2	Ssc.15683 or Ssc.50430 or Ssc.88208, Dawson RNA Seq Assebly
PCMTD2			GACC01000355.1
PCNT	AORO01039988.1, AORO01039986.1, AORO01039984.1, AJKK01170007.1, AORO01039990.1		Ssc.6277 or Ssc.62432, Dawson Assembly
PCYT2			Ssc.2678
PDCD1	FP690349.1	15	Ssc.44589
PDE6B	NC_010450.3		Dawson Assembly
PDHA2
PDXP	NC_010447.4, LUXU01084955.1, LUXS01038365.1, LUXX01043504.1, LUXW01052664.1, LUXV01110801.1, AORO02058338.1, LUXR01009073.1	5	Ssc.23222 or Ssc.76337, Dawson Assembly
PFN3			Ssc.34151, Dawson Assembly
PGK2	NC_010449.4	7q14-q15 (15599558)	Ssc.23800
PGPEP1	AOCR01106979.1, AORO01087773.1, AJKK01255771.1	17	GBZA01000480.1
PHC1L*		Un	FS699970.1, BP142010.1, EB415729.1, Dawson Assembly
PHF3			GACC01000465.1
PHF5A			Ssc.4115
PHOX2B	NW_003539178.2, LUXW01058766.1, LUXY01101589.1, LUXV01120629.1, LUXQ01090011.1, AORO02029984.1, LUXR01028205.1, LUXU01069587.1, LUXS01018771.1	8	BX915231.2, BX922399.2, BX926108.2, EW613884.2, EW616363.2, Dawson Assembly
PIEZO1			Ssc.54426, Dawson Assembly
PIGG	NC_010450.4	8	Ssc.31412 or Ssc.35253, Dawson RNAseq Assembly
PIGK	FP236496.3, FN673762.1	6	Ssc.42523, Dawson Assembly
PIGW		12	GACC01000315.1
PITX1	AC183730.2, AC183729.2		Ssc.4208, Dawson Assembly
PKD1L2	LUXV01044753.1, AEMK02000039.1	6	Dawson Assembly
PKD1L3	NW_003613477.1, AEMK02000039.1	6	Dawson Assembly
PKNOX1			GACC01000353.1
PLA2G15			Ssc.56148, Dawson Assembly
PLA2G2A		6	Ssc.61620, Dawson Assembly
PLA2G2E		6	EW443589.2, Dawson Assembly
PLCXD1	FO081902.4	Y	Ssc.29001
PLD6			Ssc.34413
PLEC			GACC01000049.1
PLVAP	FP578985.1	2	Ssc.3645, Dawson Assembly
PLXDC2	NC_010452.3	10	Ssc.23544 or Ssc.44003, Dawson RNA Seq Assembly
PLXNB2			Ssc.29883 or Ssc.4084, Dawson RNA Seq Assembly
PMPCA			Ssc.57966, Dawson RNA Seq Assembly
PNPLA5			Dawson Assembly
PNPLA7	AJKK01196310.1, AJKK01196311.1, AJKK01196313.1		Ssc.13071, Dawson Assembly
POLG2			Ssc.27451, Dawson Assembly
POLRMT	AORO01102865.1, AOCR01024422.1	Un	GACC01000352.1
POMK			GACC01000341.1
POU2F2	L03842	6q21 (PMID: 12519967)	Ssc.145
POU6F2	CU640379.2, CU693392.2	18	Ssc.31838, Dawson Assembly
PPDPF			GACC01000351.1
PPM1N	AC142092.2	6	Ssc.100409 or Ssc.53159, Dawson Assembly
PPP1R27			Ssc.18429
PPP1R37			BX926540.1, Dawson Assembly
PPP2R3B		X	Dawson RNA Seq Assembly
PPP2R3C			Ssc.22172, Dawson RNA Seq Assembly
PPP4C		3	GACC01000350.1
PR39		13q21 (PMID: 95350216)	NM_214450.1
PRAC2	LUXY01039945.1, LUXX01007272.1, LUXW01070394.1, LUXV01061131.1, LUXU01008622.1	12	Dawson Assembly
PRODH			GACC01000467.1
PRPH2	NC_010449.4	7	Dawson Assembly
PRR23B	AORO01028830.1	Un	Dawson Assembly
PRR7			Ssc.64382, Dawson Assembly
PRSS38	FP102231.7	2	XM_003354166.2
PSCA			Ssc.37873, Dawson Assembly
PSD4			GACC01000313.1
PSMB10		6p14-p15 (PMID: 17541830)	Ssc.11168
PSMB2	NW_003540998.1, NW_003541200.1, NW_003541309.1		Ssc.1067, Dawson RNA Seq Assembly
PSMC4	FP565213.2	6	Ssc.1750, Dawson Assembly
PTCH2		6	Ssc.42865 or Ssc.79469 or Ssc.60581
PTGDS			Ssc.16187
PTK6			BI340732.1
PTP4A3			Ssc.26481, EW509684.2, Dawson Assembly
PTRF	NC_010454.3	12	Ssc.4357 or Ssc.98772, Dawson RNA Seq Assembly
PTX4			Ssc.80587
PURB			Ssc.11789 or Ssc.86544, Dawson RNA Seq Assembly
PXN			GACC01000299.1
PYCRL			Ssc.21861
QARS			GACC01000298.1
R1T17			AF042029.1
RAC3			Ssc.18507, Dawson Assembly
RAET1EL1*	NC_010443.4	1	XM_013992491.1
RAET1EL2*	NC_010443.4	1	XM_013992492.1
RAI1			Ssc.51099 or Ssc.32398
RARRES3			Ssc.65291
RBMXL2	CU972397.2	9	Dawson Assembly (partial)
RDH13			Ssc.19611
REN			Ssc.93645 or Ssc.102046, Dawson Assembly
RFNG			Ssc.27706, Dawson Assembly
RFX6	NC_010443.4, LIDP01000531.1, AORO01083787.1, AOCR01197818.1, AJKK01248132.1, AORO01083786.1, AJKK01248131.1, LIDP01000001.1	1	Ssc.49534 or Ssc.96938, Dawson Assembly
RGS19			Ssc.42539, Dawson RNA Seq Assembly
RHOXF2	NC_010461.4	X	Dawson Assembly
RHOXF2	NC_010461.4	X	Dawson Assembly
RNASE2			Ssc.68889, Dawson Assembly
RNF112	AORO01075715.1		HX217340.1, Dawson Assembly
RNF126			Ssc.16425, Dawson Assembly
RNF166	AORO01014960.1		Ssc.55305
RNF186			Ssc.93407, Dawson Assembly
RNF212	AORO01096119.1		Dawson Assembly (partial)
RNGTT	NC_010443.4	1	Ssc.61925, Dawson Assembly
RNPEP	CU896694.2	10	Ssc.4216, Dawson RNA Seq Assembly
RNU11			HX245935.1, HX240660.1
RPAIN			Ssc.20932, Dawson Assembly
RPGRIP1L	CU929599.2	6	Ssc.6129, Dawson Assembly
RPL10	FO203374.4	X	Ssc.2261, Dawson Assembly
RPL3L	LUXY01112437.1, LUXX01033028.1, LUXW01051779.1, AORO02025230.1, AOCR01062947.1, AJKK01251723.1	Un	Ssc.50230, Dawson Assembly
RPL41			Ssc.53744, Dawson Assembly
RPLP0		14	Ssc.53738
RPS14	FP565603.1	2	Ssc.24755
RSBN1L			GACC01000346.1
RSPO1			Ssc.80763, Dawson Assembly
RTEL1			BG834085.1, AJ648795.1
RTN2	AC142092.2	6	Ssc.54903
RTN4RL2	NW_003539349.1		Dawson Assembly (partial)
RTP4			Ssc.26189, Dawson Assembly
RXRA	CU633470.23	1	GACC01000108.1
S100A13			GACC01000126.1
SAMD10			HX212523.1
SAPCD2	AORO01086493.1		Dawson RNA Seq Assembly
SEC16A			GACC01000311.1
SECTM1	FP565492.1	12	Ssc.43115
SEMA4B	CU571213.1	7	Ssc.54152 or Ssc.79157, Dawson RNA Seq Assembly
SERPINB11			Ssc.37102
SERPINB12	NC_010443.1	1	AJ668250.1, Dawson Assembly
SERPINB13	NC_010443.1	1	Ssc.90633, Dawson Assembly
SERPINB4	NC_010443.1	10
SERPINB6	NW_003610569.1, CU468193.3	7	Ssc.8895
SF3A2	NC_010444.3	2	Ssc.79063, Dawson RNA Seq Assembly
SFPQ			Ssc.55638, Dawson RNA Seq Assembly
SFRP4	CU928886.4	9	Ssc.19566, Dawson Assembly
SHBG	NC_010454.3	12	Dawson Assembly (partial)
SHC2			Ssc.79304, Dawson Assembly partial
SHISA4	CU896694.2	10	Ssc.17636, Dawson Assembly
SHISA7	FP245423.2	6	Dawson Assembly
SHISA8	AORO01043002.1, NW_003538901.1		EV976386.2, Dawson Assembly (partial)
SHKBP1	NC_010448.3	6	Ssc.1484 or Ssc.38253, Dawson RNA Seq Assembly
SHMT1			Ssc.15795, Dawson Assembly
SIGLEC8			Ssc.73748, Dawson Assembly
SIVA1			Ssc.18635, GACC01000340.1
SKI	AJ888535.1		Ssc.27983 or Ssc.79174 or Ssc.85117 , Dawson RNA Seq Assembly
SLA2	AORO01053231.1	17	Ssc.49967, Dawson RNA Seq Asssembly
SLC11A2	AJKK01163855.1, AORO01059882.1, AOCR01103400.1, LIDP01003655.1		Ssc.15548, Dawson Assembly
SLC12A3			Ssc.75436 or Ssc.79232, Dawson Assembly
SLC17A2	NC_010449.3	7	Ssc.32079, Dawson Assembly
SLC17A3			Ssc.68493, Dawson Assembly
SLC17A9			Ssc.37974 ,Dawson Assembly (partial)
SLC20A1	NW_003538984.1	3	GACC01000407.1
SLC22A10L2	NC_010444.3	2	Dawson Assembly
SLC22A31	NC_010448.3	11	Dawson Assembly
SLC22A6L1	NC_010444.3	2	Dawson Assembly
SLC25A10	AJKK01249178.1, AOCR01127116.1, AOCR01127113.1		Ssc.24601
SLC25A42			Ssc.80985, Dawson Assembly
SLC25A51	NC_010443.4	1	Ssc.4553, Dawson Assembly
SLC26A10			Ssc.90856 or Ssc.92955, Dawson RNA Seq Assembly
SLC26A9	LIDP01000002.1, AORO01045591.1, AJKK01154676.1	2	Ssc.35916, Dawson Assembly
SLC27A5	NW_003540488.1, NW_003539433.1, NW_003539899.1, NW_003539410.1		Ssc.33785, Dawson Assembly
SLC2A4RG			Ssc.58715, Dawson Assembly
SLC2A9			Dawson Assembly
SLC34A1			Ssc.42661
SLC34A3	NC_010443.4	1	Ssc.42725 or Ssc.71302, Dawson Assembly
SLC38A7	NC_010448.2	6	Ssc.12425 or Ssc.83495, Dawson Assembly
SLC38A8	FP085590.3, AOCR01021500.1	6	Dawson Assembly
SLC39A10			Ssc.42049 or Ssc.98354
SLC43A1			Dawson Assembly
SLC43A3			GACC01000164.1
SLC47A1			Ssc.27371, Dawson Assembly (partial)
SLC48A1	NW_003538272.1	Un	Ssc.55910, Dawson Assembly
SLC5A11	NC_010445.1	3	Ssc.48700, Dawson Assembly
SLC6A16			Ssc.61440, Dawson Assembly
SLC6A9	FP700148.1	6	Ssc.73719, Dawson Assembly
SLC7A3L10	NC_010448.3	6	NCBI Assembly
SLC7A3L11	NC_010448.3	6	NCBI Assembly
SLC7A3L12	NC_010448.3	6	NCBI Assembly
SLC7A3L13	NC_010448.3	6	NCBI Assembly
SLC7A3L2	NC_010448.3	6	Ssc.87906, NCBI Assembly
SLC7A3L5	NC_010448.3	6	NCBI Assembly
SLC7A3L6	NC_010448.3	6	Ssc.83454 or Ssc.68979, NCBI Assembly
SLC7A3L8	NC_010448.3	6	Ssc.83013, NCBI Assembly
SLC7A3L9	NC_010448.3	6	NCBI Assembly
SLC7A5	NW_003538545.1		GACC01000124.1
SLC7A6			Ssc.102142 or Ssc.19011 or Ssc.76909, Dawson RNA Seq Assembly
SLC7A6OS			Ssc.8651
SLCO4A1			Ssc.42460, Dawson RNA Seq Assembly
SLURP1			Dawson Assembly (partial)
SLX1A			Ssc.18349
SMG1	NW_003539373.1	Un	GBZA01000616.1
SMIM17	NC_010448.3	6	Ssc.26390 or Ssc.60839
SMIM3			GACC01000387.1
SMIM6	NC_010454.3	12	Ssc.97614, Dawson Assembly
SNAI1			Ssc.19684, Dawson Assembly
SNAI3	AORO01014960.1		Dawson Assembly
SNORA10	AORO01067813.1, AOCR01062946.1, AJKK01251723.1, AEMK01011788.1	Un	Dawson Assembly
SNORA56	NC_010455.4	13	Dawson Assembly
SNORA74B	NC_010456.4	14	Dawson Assembly
SNORA78	AORO01067813.1, AOCR01062945.1	Un	Dawson Assembly
SNORD114-23	AORO01079215.1	Un	Dawson Assembly
SNORD114-9	AORO01079215.1, AOCR01142087.1, AJKK01194708.1	Un	Dawson Assembly
SNORD44	NC_010451.3	9	Dawson Assembly
SNX22			Ssc.46839, Dawson Assembly
SNX4			GACC01000338.1
SNX8			Ssc.24935, Dawson Assembly
SOX1	CU633813.2, CU914449.2, AORO01115812.1, AJKK01227167.1		Ssc.67056, Dawson Assembly
SOX18			Ssc.15360
SOX8	AORO01050872.1, AORO01050871.1, AORO01050870.1		Dawson Assembly
SP5	NC_010457.4, AEMK02000100.1, LUXY01080857.1, LUXX01077451.1, LUXR01024491.1, LUXQ01038251.1, LUXW01073640.1, LUXU01072901.1,LUXT01084460.1	15	Ssc.67155, Dawson Assembly
SPACA7			Ssc.47212, NCBI assembly.
SPAI-2*			Ssc.15989
SPATA12	NC_010455.4	13	Dawson Assembly
SPATA16	FP102626.2	13	Ssc.34613, Dawson Assembly
SPATA2			Ssc.18268, Dawson RNA Seq Assembly
SPC24			CJ012081.1, DY411699.1, CN166510.1, DY407322.1, DY428761.1, DY410664.1, DY408671.1, DY429467.1, DY408184.1, EW258597.2, DY409549.1, EW156292.2, CF365779.1, EW466067.2, EW429029.2, CF364373.1, BX921642.2, EW380430.2, EW639406.2, FD595192.1, BG383510.1, EW103092.2, CN032067.1, EW112265.2, DN133551.1, EW455217.2, Dawson Assembly
SPESP1	CU695157.2	1	Ssc.34771
SPIB	FP102476.3	6	Ssc.19453
SPON2			Ssc.47648
SPSB1	CU694475.2	6	GACC01000335.1
SPTBN1	NC_010445.2	3	Ssc.442 or Ssc.96300 or Ssc.97331, GACC01000040.1
SPTBN2	NC_010444.1	2	Ssc.71138 or Ssc.78981 or Ssc.88795, Dawson Asssembly
SPTBN4	NC_010448.3	6	Dawson Assembly (partial)
SRMS			Dawson Assembly (partial)
SRR			Ssc.83576, Dawson Assembly
SSFA2			GACC01000477.1
SSNA1			Ssc.55120, Dawson Assembly
ST3GAL6		13	Ssc.44702, Dawson RNA Seq Assembly
STK11IP			GACC01000336.1
STMN3			Ssc.19606, Dawson Assembly
STRA13			Ssc.9383
SUGP1	FP340360.2	2	Ssc.8541, Dawson RNA Seq Assembly
SULT1E1			Ssc.82451
SUMO4	NC_010456.4	14
SUMO4P			Dawson Assembly
SURF1			Ssc.21950, Dawson RNA Assembly
SURF1L*	NC_010449.4	7	Dawson Assembly
SURF2			Ssc.54218, Dawson RNA Seq Assembly
SUV420H2	NC_010448.1	6	Ssc.90115, Dawson Assembly
SYNGR2			GACC01000334.1
SYNPO
T	NC_010443.4, LUXY01028511.1, LUXX01035852.1, LUXW01079692.1, LUXV01001233.1, :LUXU01086544.1, LUXT01030993.1, LUXS01056350.1, LUXR01110404.1, LUXQ01083773.1	1	Ssc.97578 or Ssc.16174, Dawson Assembly
TAAR3	NC_010443.4	1	Dawson Assembly
TACR1	NC_010445.3, LUXV01000736.1, LUXU01069283.1, LUXT01046568.1, LUXS01006586.1,LUXX01074245.1	3	CF722603.1, CB287750.1, Dawson Assembly
TAF6			Dawson RNA Seq Assembly
TANGO6			Ssc.28206 or Ssc.75951, Dawson RNA Seq Assembly
TAS1R2	NW_003539713.1	6	Dawson Assembly
TAS2R10	NC_010447.4	5	Dawson Assembly
TAS2R16		18	Dawson Assembly
TAS2R20	NC_010447.4	5	Dawson Assembly
TAS2R38	NC_010460.3	18	Dawson Assembly
TAS2R42	NC_010447.4	5	Dawson Assembly
TAS2R46	CU468708.2	5	Dawson Assembly
TAS2R7	NC_010447.4	5	Dawson Assembly
TAS2R7L1*	NC_010447.4	5	Dawson Assembly
TAS2R7L2*	NC_010447.4	5	Dawson Assembly
TAS2R8L*	NC_010447.4	5	Dawson Assembly
TAZ		X	Ssc.49025, Dawson Assembly
TBX6			Ssc.101600, Dawson RNA Seq Assembly
TBXA2R	AOCR01031595.1		Ssc.45557, Dawson Assembly
TCEA2			Ssc.42001
TCF20			GACC01000308.1
TDRP1	NC_010458.3	16	Ssc.76780, Dawson Assembly
TEDDM1L2*	NC_010455.4	13	Ssc.4748, Dawson Assembly
TEF			AJ942918.1, BX666181.2, EW137616.2, EW306220.2, EW221667.2, BI338345.1, EW667045.2, EW248356.2, EW343226.2, BG895753.1, AJ940763.1,FS667728.1, BF441266.1, EW055081.2, BQ601112.1, BF441271.1, BF712535.1, BI339888.1, EV948744.2, BI340333.1, CD571953.1, BX664866.2CO943941.1, CO956665.1, BF712765.1, EW365637.2,CO994959.1, DR082491.1, EW515941.2, EV856892.2, BI403105.1, EW246045.2, EV860062.2
TEX22		7	Dawson Assembly
TFAP2E	AORO01028678.1, AORO01028679.1, NW_003540998.1		Dawson Assembly
TFCP2	AORO01059896.1, AOCR01103384.1, AJKK01163859.1, AORO01059886.1, AOCR01103389.1, AOCR01103388.1, AORO01059891.1, AOCR01103387.1, AORO01059887.1, AORO01059890.1	Un	GACC01000332.1
TGIF2	AORO01053230.1, AORO01053231.1	17	Ssc.11220, dawson Assembly
TGIF2LX	NC_010461.4	X	Dawson Assembly
TGM4	NC_010455.4	13	Dawson Assembly
THEM6	AOCR01134105.1		Ssc.82874, Dawson Assembly
THOC5			GACC01000331.1
TIFAB	CU639478.2	2	Ssc.83159
TIGD1	AJKK01240996.1
TIGD2			GACC01000307.1
TIGD4	FP565428.1	8	Ssc.16022, Dawson Assembly
TIMM17A	CU896694.2	10	Ssc.2048, Dawson RNA Seq Assembly
TK1			Ssc.24358, Dawson RNA Seq Assembly
TK2		6	Ssc.3382, Dawson RNA Seq Assembly
TM6SF2	FP340360.2	2	Ssc.29226, Dawson RNA Seq Assembly
TMC6			GACC01000330.1
TMC8			Ssc.28047, Dawson RNA Seq Assembly
TMEM11	AORO01009656.1, AORO01009654.1		Ssc.4428, Dawson Assembly
TMEM150B	FP245423.2	6	Ssc.28746, Dawson Assembly
TMEM161A	NW_003541336.1		Ssc.24197
TMEM190	FP245423.2	6	Ssc.81170, Dawson Assembly
TMEM200C	AORO01096706.1		Ssc.90924, Dawson Assembly
TMEM210			Ssc.33596, Dawson Assembly
TMEM235	AORO01090309.1, AOCR01032659.1, AJKK01147416.1		Dawson Assembly (partial)
TMEM30A	NC_010443.4	1	Ssc.10003, Dawson Assembly
TMEM50B	AC138784.2, AC138788.2, FP326748.2	13	AK235207.1, Dawson Assembly
TMEM60			Ssc.5763, Dawson Assembly
TMEM69	FP700142.1	6	Ssc.9306, Dawson RNA Seq Assembly
TMEM97			Ssc.53688
TMIGD3	NC_010446.4	4	Ssc.4756 or Ssc.96797, Dawson Assembly
TMPPE			Dawson RNA Seq Assembly
TNFAIP2	NC_010449.2	7	Ssc.22014, Dawson Assembly
TNFAIP8L1			CV870344.1, EV955828.2, EW034723.2, Dawson Assembly
TNFRSF13B	NW_003537112.1, AORO01025644.1, AJKK01219259.1, AORO01025643.1, AOCR01021830.1	Un	Ssc.75870, Dawson Assembly
TNFRSF13C			Ssc.97304, Dawson Assembly
TNFRSF6B			Ssc.21656
TNNI2			Ssc.54818 or Ssc.56285 or Ssc.56814
TOB1-AS1	NC_010454.3	12
TOB2			Ssc.30971, Dawson RNA Seq Assembly
TOM1			Ssc.54208, Dawson Assembly
TOM1L2	AORO01075638.1		Ssc.33815, Dawson Assembly
TOP3A			Ssc.26603 or Ssc.28104, Dawson RNA Seq Assembly
TPD52L2			Ssc.2916, Dawson Assembly
TPRN			Ssc.60664, Dawson Assembly (partial)
TRAPPC10	FP236619.2	13	GACC01000482.1
TRAPPC6A			Ssc.21185, Dawson Assembly
TRIM16			Ssc.12303, Dawson Assembly
TRIM28			AK347368.1, Dawson RNA Seq Assembly
TRIM38	CT797471.4	7	GACC01000248.1
TRIM54	CU914286.2	3	Ssc.34825, Dawson Assembly
TRIM56			BE236068.1
TRIM71			Ssc.38438, Dawson Assembly (partial)
TRIML1	NC_010459.3	17	Ssc.34270 or Ssc.99913, Dawson Assembly
TRIML2	NC_010459.4	17	Ssc.19213, Dawson Assembly
TRIP13			Ssc.848
TROVE2	NC_010452.2	10	Ssc.28175, Dawson Assembly
TRPM5			Ssc.96353, Dawson Assembly (partial)
TSEN54	NC_010454.2	12	Ssc.25223, Dawson Assembly
TSNARE1			Ssc.96283, Dawson Assembly
TSPAN10	FP565486.1	12	Dawson Assembly
TSPAN15	AORO01112391.1, AOCR01070172.1	14	Ssc.19250, Dawson Assembly
TSPAN19	NC_010447.4	5	Ssc.69773, Dawson Assembly
TSPAN32			Dawson Assembly
TSPAN8	NC_010447.4	5	Ssc.23977 or Ssc.63894, Dawson Assembly
TSR1	NC_010454.1	12	Ssc.22443, Dawson Assembly
TSSC4	NW_003541091.1 or AC151879.1		Ssc.55484, Dawson Assembly
TTL			Ssc.18134 or Ssc.31013, Dawson Assembly
TTN	NC_010457.4	15	Ssc.16092 or Ssc.25933 or Ssc.32915 or Ssc.72092 or Ssc.52415, Dawson Assembly
UAP1L1			Ssc.42581, Dawson Assembly (partial)
UBE2D1	NC_010456.2	14	Ssc.43569 or Ssc.14381, Dawson Assembly
UBE2M	NW_003540333.1, NW_003538044.1, NW_003540288.1, NW_003537810.1		Ssc.54634
UBE2S	FP245423.2	6	Ssc.24422, Dawson Assembly
UBQLN2	FO203383.3	X	Ssc.21997, Dawson RNASeq Assembly
UCKL1			GACC01000329.1
UCMA			Ssc.19548, Dawson Assembly
UCN1	HM544135.1		NC_010448.3
UFSP1		3	Ssc.25767
UNK1			Ssc.51386, Dawson Assembly
UNK2			Ssc.45567, Dawson Assembly
UPF1	NC_010444.3	2	Ssc.98699 or Ssc.33078, Dawson RNA Seq Assembly
UPK1A-AS1	NC_010448.3	6	NC_010448.3
URB1	FP312846.2	13	Ssc.47992, Dawson RNA Seq Assembly
USP22			Ssc.55945, Dawson Assembly
USP29			Dawson Assembly
UTS2R	FP565492.1	12	Dawson Assembly
UTY	FO082440.1	Y	Ssc.27236, Dawson RNA Seq Assembly
UVSSA			AORO01096099.1, AORO01096098.1, AORO01096097.1, Dawson Assembly
VASP	AC142092.2	6	Ssc.55551, Dawson Asssembly
VENTX	NC_010456.4	14	XM_013994057.1
WAP1
WAS		Xp13-p11 (PMID: 11435713)	Ssc.18550, Dawson, RNA Seq Assembly
WDFY2	NC_010453.4	11	Ssc.32277, Dawson Assembly
WDR1			GACC01000034.1
WDR44	CU406985.7		GACC01000328.1
WNT6	NW_003537228.1, AORO01029343.1, AORO01029340.1		Ssc.26237, Dawson Assembly
WT1-AS	NC_010444.3	2	Dawson Assembly
XG	FO081855.5	Y	Ssc.30088, Dawson Assembly
XIST	NC_010461.4	X	Ssc.73691 or Ssc.91925 or Ssc.13426, Dawson RNASeq Assembly
YBEY			Ssc.54792, Dawson Asembly
YPEL2			GBZA01000726.1
YRDC			Ssc.18351, Dawson RNA Seq Assembly
YTHDF1			GACC01000305.1
YTHDF3	NC_010446.4	4	Ssc.75431, Dawson Assembly	Y
YY1			GACC01000197.1
ZAR1L
ZBED1		X	Ssc.93095, Dawson RNA Seq Assembly
ZBTB14			Ssc.36405 or Ssc.83659
ZBTB42	AORO01095933.1		EW141031.2, EW502902.2, Dawson Assembly
ZBTB45			Ssc.75839 or Ssc.86336, Dawson Assembl (partial)
ZBTB46			CF180057.1, Dawson partial assembly
ZBTB5	AORO01117531.1, CU137689.2	1	Ssc.102149 or Ssc.6153 or Ssc.28451, Dawson Assembly
ZC3H12A			Ests, Dawson RNA Seq Assembly
ZC3H18			GACC01000484.1
ZC3H7B			Ssc.73759, Dawson RNA Seq Assembly
ZDHHC11			Dawson Assembly
ZFP41			Dawson Assembly
ZFP84L			Ssc.100841
ZFP90			Ssc.33509, Dawson Assembly
ZFPM1	LUXY01061329.1	Un	Dawson Assembly
ZG16B			Ssc.22647, Dawson Asssembly
ZIM2	AORO01077406.1, AOCR01016650.1		Dawson Assembly
ZMYM1			Ssc.5515, Dawson Assembly
ZMYM6			Ssc.14187 or Ssc.30629, Dawson Assembly
ZMYM6NB			Ssc.17765, Dawson Assembly
ZMYND19			Ssc.10254, Dawson Assembly
ZNF140			Ssc.29275, GBZA01000739.1
ZNF17	AOCR01137196.1		Ssc.58339, Dawson Assembly
ZNF219	NW_003541119.1		Ssc.3165, Dawson RNA Seq Assembly
ZNF264			Ssc.48888, Dawson Assembly
ZNF296			Dawson Assembly
ZNF3			GACC01000304.1
ZNF304			Ssc.76339, Dawson RNA Seq Assembly
ZNF319	NC_010448.3	6
ZNF324	NW_003537004.1		Ssc.75038
ZNF331			Ssc.32567
ZNF347			Ssc.47415, Dawson RNA Seq Assembly (partial)
ZNF347L1	AJKK01271507.1		Dawson RNASeq Assembly
ZNF407	NC_010443.4	1	Ssc.29191, Dawson RNA Seq Assembly
ZNF419	AORO01093833.1		Ssc.87716 or Ssc.63804, Dawson Assembly (partial)
ZNF446	AORO01071070.1, CM000817.5	6	Ssc.50142, Dawson Assembly
ZNF461	AORO01021835.1		Ssc.77079, Dawson Assembly
ZNF469	AORO01014977.1		BF080071.1, AW786269.1, DV900403.1, DV900402.1, Dawson Assembly
ZNF470	NC_010448.3	6	DN117710.1, EB418448.1, Dawson Assembly	Y
ZNF483	AOCR01068591.1		Ssc.50007, Dawson Assembly
ZNF512B			CX062343.1, BI339618.1, Dawson Assembly
ZNF530	AJKK01186416.1		EW285934.2, Dawson Assembly
ZNF548	LUXW01054688.1, LUXV01109999.1 LUXT01049226.1, LUXR01089905.1	Un	AK392006.1, DN130994.1, BE031180.1, Dawson Assembly
ZNF548L	LUXT01049226.1, LUXW01054688.1, LUXR01089905.1, AORO02028356.1	Un	Ssc.75681, Dawson Assembly
ZNF550	AOCR01137184.1		Ssc.93079, Dawson Assembly
ZNF551			Ssc.2314
ZNF554	NC_010444.3	2	Ssc.93260, Dawson Assembly
ZNF559	LUXU01042283.1	Un	CB471328.1, Dawson Assembly
ZNF564			Ssc.28899, GBZA01000742.1
ZNF574	FP102936.2	6	Dawson RNA Seq Assembly
ZNF592			Ssc.80226 or Ssc.4173, Dawson Assembly
ZNF593	NC_010461.4	X	Ssc.21659
ZNF615L			Ssc.44669
ZNF616			Ssc.58603, Dawson Assembly
ZNF639	NW_003539042.1		Ssc.8645, Dawson RNA Seq Assembly
ZNF654			Ssc.64336, Dawson RNA Seq Assembly
ZNF665L1			Ssc.49898, GACC01000398.1
ZNF665L2
ZNF677L			Ssc.1785, Dawson Assembly
ZNF683	NC_010448.3, LUXY01064511.1, LUXW01005891.1, LUXV01083933.1, LUXT01088148.1, LUXR01091766.1, AORO02015491.1, AOCR01227274.1	6	Ssc.50125, Dawson Assembly
ZNF684L			Ssc.24111, Dawson RNAseq Assembly
ZNF699	AOCR01084848.1, AORO01054307.1, AJKK01270948.1	Un	Ssc.24653, Dawson Assembly
ZNF709L1	LUXY01037828.1, LUXX01045081.1, LUXW01049842.1, LUXV01095137.1, LUXU01038367.1	Un	Ssc.78403, Dawson Assembly
ZNF709L3	LUXV01095137.1		Ssc.102393, Dawson Assembly
ZNF75AL		Un	Ssc.80886
ZNF772			Ssc.87207, Dawson Assembly
ZNF783	NC_010460.3	18	Ssc.18236, Dawson Assembly	Y
ZNF835	AORO01110184.1		Ssc.38228
ZNF837	NC_010448.3	13	Dawson Assembly (partial)
ZNF850L	NC_010448.3	6	Dawson Assembly
ZNF853			ESTs, Dawson Assembly
ZNHIT1			Ssc.33310, Dawson RNA Seq Assembly
ZP1	AOCR01046939.1	Un	HX230799.1, Dawson Assembly
ZSWIM7	NC_010454.3	12	Ssc.85859 or Ssc.61213, Dawson Assembly
