# Supplementary material for: The porcine translational research database: a manually curated, genomics and proteomics-based research resource
Source: BMC Genomics. 2017 Aug 22;18:643. doi: 10.1186/s12864-017-4009-7 (PMC5568366; doi:10.1186/s12864-017-4009-7)
Supplement: Supplementary file 2 — Artifactually duplicated genes in Ensembl build 10.2. Gene names, Ensembl and NCBI loci numbers and NCBI genome build 10.2 coordinates of artifactually duplicated genes (XLSX 282 kb) [file 12864_2017_4009_MOESM2_ESM.xlsx]

## Sheet: Sheet1
Number	Gene	Chromosome	Ensembl Build 10.2 Gene ID	NCBI Loci	Build 10.2 NCBI Gene Coordinates	Comments
1	IL31	14	ENSSSCG00000009795	102167534	NC_010456.4: 32061135-32063904	Gene is 100% duplicated in Ensembl build 10.2f.
1	IL31	14	Unassigned	Unassigned	14: 32262644-32261364	Gene is not annotated by NCBI as a gene.
2	PF4	8	ENSSSCG00000008955	100520680	NC_010450.3:74179574-74180798	Two identical copies of this gene are present in the genome.
2	PF4	5	ENSSSCG00000000243	100524373	NC_010447.4:18218891-18220161	Gene is 100% duplicated 3X in 10.2f
2	PF4	Unassigned	Unassigned	Not Present
3	CXCL3	8	ENSSSCG00000008958	102157763	NC_010450.3: 74298738-74300513	Genuine ancestral gene duplication occurred 3 times in humans and pigs.
3	CXCL3	5	ENSSSCG00000000242	396594	NC_010447.4: 18317197-18319131	Artifactually duplicated gene is 100% duplicated in 10.2f
4	PPBP	8	ENSSSCG00000008956	396870	NC_010450.3:74173385-74174200
4	PPBP	5	ENSSSCG00000000244	100524561	NC_010447.4:18224400-18226402
4	PPBP	Unassigned	Unassigned	100620821	NW_003540978.2: 40889-139746
5	STAT6	5	ENSSSCG00000026524	100627682	NC_010447.4: 24206608-24221697	Four partial copies of this gene eXisted in build 9.2 three on chromosome 5 ENSSSCG00000000409, ENSSSCG00000000427, ENSSSCG00000000410 and another on chromosome 8 that is not identified as a gene.
5	STAT6	5	ENSSSCG00000025960	100153518	NC_010447.4:23958353-23973572	Gene is partially duplicated on chromosome 5 in build 10.2f.
5	STAT6	18	ENSSSCG00000022485	100516478	NW_003539542.2: 16206-58423
6	GSTO1	14	ENSSSCG00000022351	397117	NC_010456.4:125175630-125185821	Partial gene duplication 99% homology appears 2X in Build 10.2f
6	GSTO1	14	ENSSSCG00000010610	100155828	NC_010456.4:125156876-125165977
6	GSTO1	Unassigned	ENSSSCG00000028909	100623842	NW_003538165.1: 1795-64452
8	CD58	4	ENSSSCG00000006738	396702	NC_010446.4:114340887-114369778	Partial 100% duplication in build 9.2 and 10.2f within the same loci.
8	CD58	4	ENSSSCG00000026907	100622379	NC_010446.4:114169799-114195263
9	HDAC9	9	ENSSSCG00000015368	100523163	NC_010451.3:96628742-96890707	Two partial identical copies of this gene eXist in build 9.2; partial 100% gene duplication in build 10.2f.
9	HDAC9	1	ENSSSCG00000005431	100516821	NC_010443.4:278057576-278182347
10	CCR3	13	ENSSSCG00000024408	414373	NC_010455.4:32348402-32450254	Gene not in build 9.2, partial 100% duplication of gene in build 10.2f.
10	CCR3	13	ENSSSCG00000026080	100624031	NW_003613529.1: 34536-36264
11	IFITM1L1	2	ENSSSCG00000014565	100519082	NC_010444.3: 162099157-162100564	IFITM1 gene is 100% duplicated 5X on chromosome 2 in build 10.2f.
11	IFITM1L1	2	ENSSSCG00000028736	100626247	NC_010444.3: 162095298-162097522
11	IFITM1L1	2	ENSSSCG00000021903	100627004	NC_010444.3: 162334541-162341041
14	ABCD3	4	ENSSSCG00000028620	100626343	NC_010446.4:134491144-134572292
14	ABCD3	Unassigned	ENSSSCG00000021405	100620952	NW_003537660.2: 112023-147414
15	SARM1	12	ENSSSCG00000021719	100624511	NC_010454.3:46603791-46609857	Sequences in Ssc.27528 or Ssc.54825 do not align in Ensembl build 9 but do in 10.2f.
15	SARM1	18	ENSSSCG00000029894	100627920	NC_010460.3:10299-31465	Gene is 100% duplicated on chromosome 12 and 18.
16	BMP4	1	ENSSSCG00000005045	100113425	NC_010443.4:203773964-203777590	Gene is 99% duplicated in build 9.2 and 10.2f.
16	BMP4	1	Unassigned	100520993	NC_010443.4:203838080-203843097
17	IL22	5	ENSSSCG00000000482	595104	NC_010447.4: 35412701-35417027	Gene is not duplicated in Ensembl build 9.2 but is 67% duplicated 100% identity in build 10.2f.
17	IL22	Unassigned	ENSSSCG00000028836	100628187	NW_003613382.1: 70541-264004
18	GBX2	15	ENSSSCG00000016319	100514608	NC_010457.4: 150464607-150466938
18	GBX2	Unassigned	ENSSSCG00000022615	100620663	NW_003538870.2: 47007-280507
19	IL6	9	ENSSSCG00000020970	399500	NC_010451.3: 101081042-101085451	Gene may be duplicated as NM_214399 also maps to clone CU928477.2 from chromosome 11.
19	IL6	9	ENSSSCG00000027850	100628202	NC_010451.3: 101021741-101026168	Gene is 100% duplicated on chromasome 9 in Ensembl build 10.2f.
20	PLXNA2	9	ENSSSCG00000015621	100514595	NC_010451.3:147878658-147911595	Gene is not duplicated in Ensembl 9.2.
20	PLXNA2	9	ENSSSCG00000026412	100736916	NC_010451.3:148100477-148134262	Gene is duplicated 100% duplicate 99% identity on chromasome 9 in Ensembl build 10.2f.
21	TIFA	8	ENSSSCG00000026139	100513485	NC_010450.3: 118359065-118366184	There are 2 identical copies of this gene on chromosome 8 in the Ensembl build 9, one has no Ensembl ID assignment.
21	TIFA	9	ENSSSCG00000009129	100513297	NC_010451.3: 106065429-106065983	Partial duplication migrates to chromosome 9 in build 10.2-
22	ASB2	7	ENSSSCG00000002467	100153068	NC_010449.4:122012985-122043500	Gene is not duplicated in Ensembl 9.2.
22	ASB2	7	Unassigned	100627413	NC_010449.4:121891392-121911125	Gene is 100% duplicated on chromasome 9 in Ensembl build 10.2f.
23	BCL6	13	ENSSSCG00000011810	100156549	NC_010455.4: 134660904-134685094	Gene is not duplicated in Ensembl 9.2.
23	BCL6	Un	ENSSSCG00000024106	100621484	NW_003538659.2: 4159-51480	Gene is partially duplicated 100% identity to an Unassigned chromasome in Ensembl build 10.2f.
24	BMP2	17	ENSSSCG00000022670	100157103	NC_010459.4: 17052609-17062958	Gene is not duplicated in Ensembl 9.2.
24	BMP2	17	ENSSSCG00000027638	100152318	NC_010459.4: 17402407-17412771	Gene is partially duplicated 100% identity in Ensembl build 10.2f.
26	GZMA	16	ENSSSCG00000016903	100526762	NC_010458.3:36385694-36393956	Gene is not duplicated in Ensembl 9.2.
26	GZMA	16	ENSSSCG00000027545	100620458	NC_010458.3:36395723-36398575	Gene is duplicated 100% duplicate 99% identity on chromasome 18 in Ensembl build 10.2f.
27	HDC	1	ENSSSCG00000004644	100153882	NC_010443.4: 134961635-134972389	Gene is 100% duplicated 99% identity on chromasome 1 in Ensembl builds Ensembl 9.2.and 10.2f.
27	HDC	1	Unassigned	100156724	NC_010443.4: 135147991-135167624	The second loci is not annotated as an identified gene.
28	AGRN	6	ENSSSCG00000022204	100621139	NC_010448.3:57851241-57880810	Sequences in Unigene Ssc.54460 do not align in Ensembl build 9 but is in build 10.2.
28	AGRN	Un	ENSSSCG00000027173	100623869	NW_003540743.2: 25398-109864	Sequence partially duplicated to an Unassigned chromasome in 10.2f.
29	IGLL5	14	ENSSSCG00000010077	100152327	NC_010456.4:52423076-52424866
29	IGLL5	14	Unassigned	100523213	NC_010456.4:53393870-53402671
30	SMURF1	3	ENSSSCG00000007608	100521958	NC_010445.3:6209779-6291507
30	SMURF1	3	ENSSSCG00000030153	100621443	NC_010445.3:6098914-6182602
32	SLC25A14	X	ENSSSCG00000012660	100525444	NC_010461.4: 122597511-122627591
32	SLC25A14	Unassigned	ENSSSCG00000030346	100626714	NW_003538841.1: 1853-59722
33	NAE1	Unassigned	ENSSSCG00000024944	100623778	NW_003541329.1: 668-10794	Sequences in Unigene Ssc.23971 do not align in Ensembl build 9.
33	NAE1	Unassigned	Unassigned	100623125	NW_003541203.1: 1120-5167
33	NAE1	Unassigned	ENSSSCG00000021412	100624306	NW_003540907.1: 273-3301
34	BIRC3	9	ENSSSCG00000023589	397374	NC_010451.2: 37873638-37884739	Sequences in Unigene Ssc.16110 do not align in Ensembl build 9.2.
34	BIRC3	9	Not Present	100622590	NC_010451.3: 36957479-36969108
35	BRE	3	Unassigned	100739228	NC_010445.3; 117902686-117909215	Sequences in Unigene Ssc.51928 do not align in Ensembl build 9.2.
35	BRE	3	ENSSSCG00000008542	102162863	NC_010445.3; 117786096-117792625
36	CCAR1	14	ENSSSCG00000010243	100151881	NC_010456.2: 74843725-74910547
36	CCAR1	14	Not Present	100517429	NC_010456.4: 77889145-77909247
37	CD14	2	ENSSSCG00000014369	100037938	NC_010444.3: 148291971-148293621
37	CD14	2	Not Present	100620530	NC_010444.2: 148512104-148514332
38	CD68L1	12	ENSSSCG00000017956	103158530	NC_010454.3 :55296987-55299491
38	CD68L1	Un	ENSSSCG00000025450	100625447	NW_003538740.1 :13299-14430
38	CD68L1	Un	ENSSSCG00000025450	106508471	NW_003538740.1 :14581-15575
39	CYP26C1	14	ENSSSCG00000010474	100154516	NC_010456.4: 114190395-114197385
39	CYP26C1	14	Unassigned	100739552	NW_003613487.1: 64081-82176
41	IGF2	2	ENSSSCG00000024883	396916	NW_003541074.1: 542-1049
41	IGF2	Unassigned	Unassigned	100622549	NW_003541201.1: 7-2416
42	IL1RL2	3	ENSSSCG00000008159	100737958	NC_010445.3 :54345467-54353306
42	IL1RL2	3	ENSSSCG00000023550	100626718	NC_010445.3 :54596240-54607118
42	IL1RL2	3	Unassigned	106509756	NC_010445.3 :54382183-54396574
43	IL26	5	ENSSSCG00000000480	100037932	NC_010447.4: 35302823-35347837
43	IL26	Unassigned	ENSSSCG00000029610	100620108	NW_003613382.1: 185338-264004
44	ADGRE2L	2	ENSSSCG00000013787	100517330	NC_010444.3 :64436409-64447469
44	ADGRE2L	2	ENSSSCG00000013788	100516957	NC_010444.3 :64549001-64553222
45	IL8	8	ENSSSCG00000008953	396880	NC_010450.3: 74083530-74086749
45	IL8	Unassigned	ENSSSCG00000027291	100620730	NW_003540978.2: 40889-117198
47	ITPR1	13	ENSSSCG00000022281	397454	NC_010455.4: 67499295-67702956
47	ITPR1	13	ENSSSCG00000023856	100515054	NC_010455.4: 67375355-67419080
49	LTA4H	5	ENSSSCG00000026493	100154219	NC_010447.4: 91689126-91720819
49	LTA4H	5	ENSSSCG00000000891	100737277	NC_010447.4: 91645515-91676050
50	MAP3K5	1	ENSSSCG00000026041	100157454	NC_010443.4 :30861666-30867258	Gene is not duplicated in Ensembl 9.2.
50	MAP3K5	1	ENSSSCG00000004161	100622769	NC_010443.4: 30803786-31012415
51	MAP3K8	10	ENSSSCG00000020705	449002	Unassigned	Gene is not duplicated in Ensembl 9.2.
51	MAP3K8	Unassigned	ENSSSCG00000022620	100624078	NW_003538422.2: 13967-70471
51	MAP3K8	10	ENSSSCG00000011019	100622217	NC_010452.3: 45065122-45104243
52	NCOR1	12	ENSSSCG00000023747	100037950	NC_010454.3: 62502481-62505499
52	NCOR1	12	ENSSSCG00000018039	100628075	NC_010454.3: 62382612-62538538
53	NGF	4	ENSSSCG00000006747	100156578	NW_003613314.1: 2031-22859
53	NGF	Unassigned	ENSSSCG00000021400	100623513	NC_010446.4 115341274-115357996
53	NGF	4	ENSSSCG00000021816	100738968	NC_010446.4: 115439014-115446393
54	NOTCH2	4	ENSSSCG00000006709	100153369	NC_010446.4: 110927006-110984020
54	NOTCH2	4	ENSSSCG00000022819	100520559	NW_003538287.2: 72083-26700
55	NRF1	18	ENSSSCG00000016566	100516838	NC_010460.3: 20059127-20130724
55	NRF1	18	ENSSSCG00000026347	100517203	NW_003537225.1: 27125-77796
57	PIAS1	1	ENSSSCG00000004958	100519005	NC_010443.4:183734144-183949031
57	PIAS1	1	ENSSSCG00000022461	100154882	NW_003613465.1: 15549-123192
59	HTRA2	Unassigned	ENSSSCG00000027150	100628090	NW_003613561.1: 89558-126110
59	HTRA2	3	ENSSSCG00000008267	100512831	NC_010445.3:71688443-71690658,
60	DHRS9	15	ENSSSCG00000029042	100519223	NC_010457.4:84800443-84823176
60	DHRS9	15	ENSSSCG00000015930	100519057	NC_010457.4:84610979-84633316
62	SIM1	1	ENSSSCG00000004357	100154026	NC_010443.4:76000269-76071230
62	SIM1	Unassigned	ENSSSCG00000024962	100627550	NW_003537851.2: 95406-100998
63	SLA	4	ENSSSCG00000005949	100154886	NC_010446.4:8335429-8358402,
63	SLA	4	ENSSSCG00000005949	100156099	NC_010446.4:8144860-8167827
63	SLA	Unassigned	ENSSSCG00000021116	100626626	NW_003613535.1 :98951-131233
65	SLC5A2	3	ENSSSCG00000024058	100286743	NC_010445.3:17346323-17355568
65	SLC5A2	Unassigned	ENSSSCG00000021715	100623211	NW_003539045.1: 618-9266
66	TAP2	7	ENSSSCG00000025173	733650	NC_010449.4:29412165-29423473
66	TAP2	7	ENSSSCG00000025593	100519722	NC_010449.4:29256675-29267794
68	TREML1	7	ENSSSCG00000001613	100154756	NC_010449.4:41752082-41757313,
68	TREML1	Unassigned	ENSSSCG00000024370	100738894	NW_003613105.1: 1528-88933
69	TNC	1	ENSSSCG00000005494	397460	NC_010443.4:286604639-286631794
69	TNC	1	ENSSSCG00000026492	100737120	NC_010443.4: 286637838-286653146
69	TNC	1	ENSSSCG00000025956	102160657	NC_010443.4: 286604328-286637556
70	TRAF4	12	ENSSSCG00000017775	100518396	NC_010454.3:46959386-47000033
70	TRAF4	Unassigned	ENSSSCG00000028188	100737614	NW_003538808.2: 493-18403
70	TRAF4	12	Not Present	100518396	NC_010443.4: 286643482-286673823
71	TREM1	7	ENSSSCG00000001617	396601	NC_010449.4:41804122-41825672
71	TREM1	Unassigned	ENSSSCG00000001615	100620427	NW_003539160.1: 16168-25393
72	TREM2	7	ENSSSCG00000001614	100737974	NC_010449.4:41757389-41767168
72	TREM2	7	ENSSSCG00000029416	100153525	NW_003613105.1: 1528-43493
73	ENPP3	Unassigned	ENSSSCG00000025992	100621671	NW_003613295.1: 674-56920
73	ENPP3	1	ENSSSCG00000028817	100628173	NC_010443.4:35364899-35412680
74	LAIR1	6	ENSSSCG00000003273	100515837	NC_010448.3:53542006-53550021
74	LAIR1	6	ENSSSCG00000003275	100525582	NC_010448.3:53384741-53393180
78	CLEC1B	5	ENSSSCG00000000650	100519776	NC_010447.4:64695430-64702168
78	CLEC1B	5	Not present	100623580	NC_010447.4:64722349-64729282
79	ABCG2	8	ENSSSCG00000009213	397073	NC_010450.3:140193291-140228765
79	ABCG2	8	ENSSSCG00000009215	100739517	NC_010450.3:140116368-140124828
79	ABCG2	8	ENSSSCG00000024105	100519855	NC_010450.3: 140119043-140124389
80	LGMN	7	ENSSSCG00000002452	100154477	NC_010449.4:120780920-120811629
80	LGMN	7	ENSSSCG00000002453	100154749	NW_003537624.2: 3201-204115
81	SP1	5	ENSSSCG00000000272	397314	NC_010447.4:19024967-19066431
81	SP1	5	Not Present	396575	NC_010447.2:17144327-17185438
82	TNFRSF10A	14	ENSSSCG00000009633	100156086	NC_010456.4 :7782530-7817134
82	TNFRSF10A	14	ENSSSCG00000009637	100624226	NC_010456.4 :8270981-8340304,
82	TNFRSF10A	14	ENSSSCG00000030644	100153281	NC_010456.4 :7980176-8013655
83	IL24	9	ENSSSCG00000015655	100621682	NC_010451.3:73876965-73886994
83	IL24	9	ENSSSCG00000026151	100739374	NC_010451.3:74003099-74018061
84	ADGRE2	2	ENSSSCG00000013785	100516420	NC_010444.3 :64775236-64849924
84	ADGRE2	2	ENSSSCG00000013785	100518417	NC_010444.3 :64165954-64183207
84	ADGRE2	2	ENSSSCG00000013785	106507301	NC_010444.3 :64260333-64275664
85	RELT	9	ENSSSCG00000014825	100516330	NC_010451.2:8458707-8476095
85	RELT	9	ENSSSCG00000014825	100515961	NC_010451.3:8497688-8515462
86	NAB2	5	ENSSSCG00000000426	100157578	NC_010447.4:24221637-24227686
86	NAB2	5	ENSSSCG00000000411	100511451	NC_010447.4:23973504-23979393
86	NAB2	5	ENSSSCG00000022378	100625686	NW_003539542.2: 16206-58723
87	CD28	15	ENSSSCG00000028561	100515419	NC_010457.4 :118472553-118502433
87	CD28	15	ENSSSCG00000016121	100738615	NC_010457.4 :118345612-118361187
88	CTCF	6	ENSSSCG00000024253	100623274	NC_010448.3 :25467984-25508432	Sequences in Unigene Ssc.6712 do not align in Ensembl build 9 but do in build 10.2.
88	CTCF	6	ENSSSCG00000022293	100624248	NC_010448.3 :25502218-25538220
88	CTCF	Un	ENSSSCG00000021678	102160668	NW_003613574.1 :46280-71071
89	COLEC10	4	ENSSSCG00000029324	100620179	NC_010446.4:20764512-2081459	Sequences in Unigene Ssc.47463 do not align in Ensembl build 9 but do in build 10.2.
89	COLEC10	Unassigned	ENSSSCG00000023517	100622782	NW_003613454.1: 4506-171298
90	CD9	5	ENSSSCG00000022230	397067	NC_010447.4:66879690-66919302
90	CD9	5	ENSSSCG00000000710	100623380	NC_010447.4:66975658-66991264
92	FCAR	6	ENSSSCG00000003284	100144539	NC_010448.3:53998781-54008014
92	FCAR	6	ENSSSCG00000024519	100623626	NC_010448.3:53675841-53685640
93	ICOS	15	ENSSSCG00000025042	733597	NC_010457.4:118697582-118717448	Sequences in Unigene Ssc.15392 do not align in Ensembl build 9 but is in build 10.2.
93	ICOS	Unassigned	ENSSSCG00000027623	100737922	NW_003538186.2: 65923-83685
94	IGF2R	1	ENSSSCG00000004044	397214	NC_010443.4:9168321-9271328
94	IGF2R	1	ENSSSCG00000004042	100158103	NC_010443.4:9031193-9039621
94	IGF2R	1	ENSSSCG00000004043	100738607	NC_010443.4:9022953-9029684
94	IGF2R	1	ENSSSCG00000004044	100739014	NC_010443.4:9093569-9105199
95	IL10RA	9	ENSSSCG00000015085	100525654	NC_010451.3:50364990-50377842
95	IL10RA	Unassigned	ENSSSCG00000028057	100622546	NW_003539806.2: 27744-99345
96	IL2RB	Unassigned	ENSSSCG00000030572	100620077	NW_003538861.2: 4593-69096	Sequences in Unigene Ssc.44517 or Ssc.89958 do not align in Ensembl build 9 but are in build 10.2.
96	IL2RB	5	ENSSSCG00000029668	100621776	NC_010447.4:8231064-8246165
97	IL1R2	3	ENSSSCG00000008163	100628112	NC_010445.3:54901383-54919899
97	IL1R2	3	ENSSSCG00000028331	100516362	NC_010445.3:54936284-54956340
98	ITGAM	3	ENSSSCG00000007754	397459	NC_010445.3:17652317-17668230
98	ITGAM	3	ENSSSCG00000007755	100739685	NC_010445.3:17615248-17643868
98	ITGAM	Un	Unassigned	100623210	NW_003538917.1 :561-3579
99	KLRD1L	5	ENSSSCG00000026217	100518661	NC_010447.4:64448200-64458903
99	KLRD1L	5	Unassigned	100519314	NC_010447.4:64654466-64665156
101	LRP1	5	ENSSSCG00000000423	100514839	NC_010447.4:24185724-24202333
101	LRP1	5	ENSSSCG00000023150	100627964	NC_010447.4:24310441-24353161
102	NGFR	12	ENSSSCG00000017548	100525607	NC_010454.3:25702167-25722387
102	NGFR	12	ENSSSCG00000030064	100525950	NC_010454.3:25792466-25867319
103	SLC3A2	2	ENSSSCG00000022404	100144589	NC_010444.3:8245295-8273052	Sequences in Unigene Ssc.2330 do not align in Ensembl build 9 but are in build 10.2.
103	SLC3A2	Unassigned	ENSSSCG00000029574	100621105	NW_003540504.2:1766-9510
105	SLIT3	16	ENSSSCG00000017012	100513444	NC_010458.3 :59123810-59790312)
105	SLIT3	16	ENSSSCG00000017012	100513632	NC_010458.3 :59830135-59850290
106	TLR4	1	ENSSSCG00000005503	399541	NC_010443.4:289776058-289785087
106	TLR4	Unassigned	ENSSSCG00000024231	100620561	NW_003613313.1: 32418-59660
107	F13A1	7	ENSSSCG00000024310	100153504	NC_010449.4:3952954-4100208
107	F13A1	7	ENSSSCG00000025199	100625760	NC_010449.4:3672241-3739360
108	GBP6	4	ENSSSCG00000022397	100151963	NC_010446.4:139453257-139485846
108	GBP6	4	ENSSSCG00000006919	100523310	NC_010446.4:139280363-139299775
109	TRIM25	12	ENSSSCG00000017614	100622285	NC_010454.3:34136134-34153408
109	TRIM25	12	ENSSSCG00000029475	100737114	NC_010454.3:34080929-34090648
110	NLRP7	6	ENSSSCG00000003277	100516741	NC_010448.3:53713891-53734346
110	NLRP7	6	ENSSSCG00000003279	100518019	NC_010448.3:54156647-54182781
111	ILDR2	4	ENSSSCG00000024118	100514957	NW_003537826.2: 14064-108391
111	ILDR2	4	ENSSSCG00000006317	100625556	NC_010446.4:91745267-91776428
111	ILDR2	4	ENSSSCG00000027354	100737481	NC_010446.4: 91801598-91828263
112	GABARAPL1	5	ENSSSCG00000000645	100462751	NC_010447.4: 64622416-64631775
112	GABARAPL1	5	ENSSSCG00000000644	100518837	NC_010447.4: 64512148-64520570
113	TNIP3	8	ENSSSCG00000009100	100522691	NC_010450.3:110343237-110376534
113	TNIP3	8	ENSSSCG00000026698	100738704	NC_010450.3:110440404-110473864
114	TFAP2B	7	ENSSSCG00000025535	399526	NC_010449.4:51210604-51235057
114	TFAP2B	Unassigned	ENSSSCG00000028059	100626034	NW_003613009.1: 138786-244726
115	FOXN1	18	ENSSSCG00000029194	100512558	NC_010460.3:136152-150846
115	FOXN1	12	ENSSSCG00000017762	100625164	NC_010454.3:46764318-46779018
115	FOXN1	12	ENSSSCG00000022921	100624703	NC_010454.3 :46757094-46780509
116	TNFAIP6	15	ENSSSCG00000016396	100286870	NC_010457.4:157132380-157151740
116	TNFAIP6	15	ENSSSCG00000023716	100738892	NC_010457.4:90407-105514
117	AHCYL1	4	Unassigned	100157229	NC_010446.2:114698450-114736495
117	AHCYL1	Unassigned	ENSSSCG00000006816	100512899	NW_003537215.2: 56422-100779
118	TNFRSF10AL1	14	ENSSSCG00000009636	100154839	NC_010456.4 :8075770-8091766
118	TNFRSF10AL1	14	ENSSSCG00000025094	100738156	NC_010456.4 :8110428-8125634
119	KDM4C	1	ENSSSCG00000005198	100517569	NC_010443.4: 240664877-240732329
119	KDM4C	1	Unassigned	100154999	NC_010443.4: 240860836-240997306
119	KDM4C	Un	ENSSSCG00000005197	100622077	NW_003538502.1: 17404-47232
120	LIMA1	5	ENSSSCG00000015917	100137084	NC_010447.4:16487730-16492647	Sequences in Unigene Ssc.2282 do not align in Ensembl build 9.2 but do in build 10.2f.
120	LIMA1	5	ENSSSCG00000022766	100626371	NC_010447.4:16557622-16599964
121	XPO5	7	ENSSSCG00000001679	100155084	NC_010449.4 :44112962-44152068
121	XPO5	7	ENSSSCG00000016345	100737594	NC_010457.4 :153160184-153196428
122	ZEB2	1	Unassigned	100737455	NC_010443.4 :223820137-223852384
122	ZEB2	15	ENSSSCG00000021343	100739669	NC_010457.4 :7946943-8069149
123	TMPRSS3	Unassigned	ENSSSCG00000025615	100620789	NW_003538261.2: 19115-32410
123	TMPRSS3	13	ENSSSCG00000022568	100627826	NC_010455.4:216115054-216136634
124	ADAM15	4	ENSSSCG00000006533	100153483	NC_010446.4:103518255-103529670
124	ADAM15	4	ENSSSCG00000026165	100623571	NW_003539346.2: 9118-38537
125	ATF6	4	ENSSSCG00000006346	100158076	NC_010446.4: 96614364-96821283
125	ATF6	Unassigned	ENSSSCG00000030327	100626623	NW_003538975.2: 8945-71585
126	PLRG1	8	ENSSSCG00000008996	100514171	NC_010450.3 :79101263-79118985
126	PLRG1	8	ENSSSCG00000023216	102158859	NC_010450.3 :78969403-78985707
127	EFNA4	4	ENSSSCG00000006532	100154710	NC_010446.4: 103512402-103517165
127	EFNA4	Unassigned	ENSSSCG00000027694	100623683	NW_003539346.2: 9118-38537
128	OAS1	14	ENSSSCG00000009882	397570	NC_010456.4: 41260683-41266797
128	OAS1	14	Unassigned	102162278	NC_010456.4 :41257475-41258665
129	ITFG1	6	ENSSSCG00000029117	100624112	NC_010448.3: 32411472-32673831
129	ITFG1	Unassigned	Unassigned	100521970	NW_003537137.2: 17256-94954
130	ABCA1	1	ENSSSCG00000005423	100519123	NC_010443.4:275474322-275504841
130	ABCA1	1	ENSSSCG00000026173	100152112	NC_010443.4:275740055-275862794
131	TRIM45	4	ENSSSCG00000006732	100623212	NC_010446.4: 113579025-113588528
131	TRIM45	Unassigned	ENSSSCG00000022121	100157373	NW_003613343.1:16747-60503
132	FAM65A	6	ENSSSCG00000002774	100522138	NC_010448.3 :25431697-25448249)
132	FAM65A	6	Unassigned	100624499	NC_010448.3 :25552244-25566546
133	ZC3H3	4	ENSSSCG00000006956	100737274	NC_010446.4 :1021095-1032189
133	ZC3H3	4	ENSSSCG00000006956	100627624	NC_010446.4 :1168672-1172471
134	TRIM33	4	ENSSSCG00000006757	100624599	NC_010446.4: 116244094-116351068
134	TRIM33	4	ENSSSCG00000024801	100516192	NW_003537414.2: 8143-62526
135	SLC16A10	1	ENSSSCG00000004417	100513770	NC_010443.4: 86714337-86737445
135	SLC16A10	Unassigned	ENSSSCG00000028450	100627081	Unassigned
136	UGGT1	15	ENSSSCG00000015857	100155117	NC_010457.4: 65888637-65976876
136	UGGT1	15	ENSSSCG00000029138	100737246	NC_010457.4: 65736069-65768393
136	UGGT1	15	ENSSSCG00000027345	102161299	NC_010457.4 :65857812-65863485
137	AHR	9	ENSSSCG00000030484	396654	NC_010451.3: 95489561-95540852
137	AHR	9	ENSSSCG00000015364	100737319	NC_010451.3: 95356034-95390791
140	BAG4	15	ENSSSCG00000015817	100738485	NC_010457.4: 55467859-55480349
140	BAG4	15	ENSSSCG00000027599	100738402	NC_010457.4: 55615558-55630450
141	RALGAPA2	17	ENSSSCG00000027369	100739629	NC_010459.4 :32518077-32566097
141	RALGAPA2	17	Unassigned	106506622	NC_010459.4 :32618105-32626489
142	BMP4	1	ENSSSCG00000005045	100113425	NC_010443.4: 203773964-203777590
142	BMP4	1	Unassigned	100520993	NC_010443.4: 203838080-203843097
143	CREBBP	3	ENSSSCG00000007951	100738923	NC_010445.3 :39539067-39645230
143	CREBBP	3	ENSSSCG00000007951	100620215	NC_010445.3 :39768553-39798241
143	CREBBP	3	ENSSSCG00000007951	100738967	NC_010445.3 :39681260-39711470
143	CREBBP	3	ENSSSCG00000007951	102167345	NC_010445.3 :93844525-93845445
144	CYP26A1	14	ENSSSCG00000010475	100124374	NC_010456.4: 114202039-114205509
144	CYP26A1	Unassigned	ENSSSCG00000021692	100739734	NW_003613487.1: 77833-82749
145	COL5A1	1	ENSSSCG00000005751	397533	NC_010443.4: 308064240-308174334
145	COL5A1	1	ENSSSCG00000005750	100737434	NC_010443.4: 307780311-307851151
146	GZMAL	16	ENSSSCG00000016902	100233183	NC_010458.3: 36366028-36375618
146	GZMAL	Unassigned	ENSSSCG00000027545	100620361	NW_003613233.1: 76249-232658
147	CSF3	12	ENSSSCG00000017482	396839	NC_010454.3: 22732713-22734736
147	CSF3	12	ENSSSCG00000017488	100737548	NC_010454.3: 22792286-22794137
147	CSF3	Unassigned	ENSSSCG00000028071	100739005	NW_003538074.2: 36313-84454
148	MANBA	8	ENSSSCG00000028860	100524326	NC_010450.3: 127225162-127305111
148	MANBA	8	ENSSSCG00000009166	100524511	NC_010450.3: 127453946-127563794
149	FOXB1	1	ENSSSCG00000004580	106508979	NC_010443.4 :123861407-123864342
149	FOXB1	1	ENSSSCG00000004581	100521169	NC_010443.4 :123743346-123744807
149	FOXB1	Un	ENSSSCG00000021932	100626570	NW_003538755.2 :111053-141463
150	ICAM4	2	ENSSSCG00000013654	100516594	NC_010444.3: 69443241-69444075
150	ICAM4	2	Unassigned	100516062	NC_010444.3 :69557764-69559169
151	CSF1R	2	ENSSSCG00000014441	100517086	NC_010444.3: 157855538-157882072
151	CSF1R	Un	ENSSSCG00000025399	100626362	NC_010444.2: 158524840-158579621	Loci 100626362 is erroneously annotated as beta-type platelet-derived growth factor receptor-like
152	CSF1R	2	ENSSSCG00000021886	100126842	NC_010444.3 :158058831-158087926
152	GZMH	7	ENSSSCG00000028985	100152450	NC_010449.4: 79994952-79998587
152	GZMH	7	ENSSSCG00000022894	100737588	NC_010449.4: 79812674-79816151
153	CTSG	7	ENSSSCG00000024003	100154047	NC_010449.4: 79789520-79792159
153	CTSG	7	ENSSSCG00000027670	100738754	NC_010449.4 :80032936-80034109
154	GZMK	16	ENSSSCG00000016901	100233185	NC_010458.3: 36320680-36329478
154	GZMK	Unassigned	ENSSSCG00000028415	106507135	NW_003613233.1 :133543-140300
155	MCPT3	7	ENSSSCG00000001979	100739080	NC_010449.4: 80046855-80049806
155	MCPT3	7	ENSSSCG00000026750	100517351	NC_010449.4: 79761669-79764930
156	CMA1	7	ENSSSCG00000001982	100156469	NC_010449.4: 80055362-80058448
156	CMA1	7	ENSSSCG00000028443	Unassigned	Unassigned
157	APOBEC2	7	ENSSSCG00000026127	100518202	NC_010449.4:41660763-41675414
157	APOBEC2	7	ENSSSCG00000026725	100156477	NC_010449.4:41472582-41487231
157	APOBEC2	Unassigned	ENSSSCG00000024365	100517662	NW_003613105.1: 73777-162589
158	MGA	1	ENSSSCG00000004739	100738469	NC_010443.4 :144695810-144741594
158	MGA	1	ENSSSCG00000022540	100156980	NC_010443.4 :144479634-144493803
158	MGA	1	ENSSSCG00000027182	106509020	NC_010443.4 :144415283-144467023
159	CCR2	13	ENSSSCG00000024311	414372	NC_010455.4:32532565-32538394
159	CCR2	13	ENSSSCG00000024270	100739117	NC_010455.4:32365674-32366844
160	SLC25A6	Unassigned	ENSSSCG00000026631	403155	NW_003541123.1:4277-3301
160	SLC25A6	X	ENSSSCG00000012623	Not Present
161	DEFB1	Unassigned	ENSSSCG00000020997	396819	NW_003613575.1 :1895-3712
161	DEFB1	15	ENSSSCG00000027555	106504148	NC_010457.4 :43275892-43277866
161	DEFB1	15	Unassigned	102158268	NC_010457.4 :43277552-43278647
161	DEFB1	Unassigned	Unassigned	102161783	NW_003613575.1 :1092-2097
162	SLC10A2	11	ENSSSCG00000026317	100625109	NC_010453.4:78617382-78629178
162	SLC10A2	Unassigned	ENSSSCG00000025125	100049659	NW_003537616.2: 96991-116312
163	NLRP5	6	ENSSSCG00000003316	100622751	NC_010448.3:55666422-55699227
163	NLRP5	6	ENSSSCG00000028861	100170773	NC_010448.3 :55531230-55564450
164	SLC7A1	11	ENSSSCG00000009324	503545	NC_010453.4:6317578-6359913
164	SLC7A1	11	ENSSSCG00000029456	102164821	NC_010453.46179728-6188198
165	CLNK	8	Unassigned	100624787	NC_010450.3:6016566-6049018
165	CLNK	Unassigned	ENSSSCG00000022448	100622911	NW_003541307.2:7856-252113
165	CLNK	8	Unassigned	102167452	NC_010450.3 :6049314-6151151
166	BTN1A1L1*	7	ENSSSCG00000001447	100513291	NC_010449.4: 28862960-28872392
166	BTN1A1L1*	7	ENSSSCG00000001451	100155994	NC_010449.4: 28989849-28999280
167	AAMP	Unassigned	ENSSSCG00000016189	100621415	NW_003538787.1: 3339-22266
167	AAMP	15	ENSSSCG00000022313	100739540	NC_010457.4: 133443899-133448275
168	ALPI	15	ENSSSCG00000024181	100521229	NC_010457.4: 146782481-146787098
168	ALPI	15	ENSSSCG00000028816	100737685	NC_010457.4: 146829982-146921818
169	ALPIL1	15	ENSSSCG00000016283	100518213	NC_010457.4: 146868700-146873056
169	ALPIL1	15	Unassigned	100517850	NC_010457.4: 146984400-146988594
170	NOC2L	6	ENSSSCG00000023973	106504103	NC_010448.3 :57886074-57898154
170	NOC2L	Unassigned	ENSSSCG00000027590	100620738	NW_003540743.2 :3482-17085
171	TAX1BP3	11	ENSSSCG00000024171	100519729	NC_010453.4: 38136971-38138155
171	TAX1BP3	12	ENSSSCG00000017866	100515576	NC_010454.3: 51614252-51619121
172	EFR3A	Unassigned	ENSSSCG00000024177	100627646	NW_003537852.2: 37503-2205151
172	EFR3A	4	ENSSSCG00000005956	100739241	NC_010446.4 :9106806-9115821
172	EFR3A	4	ENSSSCG00000005955	102161894	NC_010446.4 :9129892-9131077
172	EFR3A	4	ENSSSCG00000028165	102161984	NC_010446.4 :9245108-9247788
172	EFR3A	4	ENSSSCG00000005955	102161823	NC_010446.4 :9089983-9101084
172	EFR3A	4	ENSSSCG00000005955	102162825	NC_010446.4 :9124475-9127103,
173	SF3A1	14	ENSSSCG00000010002	100154850	NC_010456.4: 50400016-50419876
173	SF3A1	Unassigned	ENSSSCG00000029308	100738221	NW_003613365.1: 2834-54377
175	ZNF516	1	ENSSSCG00000004859	106504155	NC_010443.4 :163849431-163946769
175	ZNF516	1	Unassigned	100737102	NC_010443.4 :163982811-163985485
176
176
177	DNMT3A	3	ENSSSCG00000029413	100037301	NC_010445.3: 120640567-120657717
177	DNMT3A	3	ENSSSCG00000028366	Not present	Not present
178	IL6R	4	ENSSSCG00000006549	399522	NC_010446.4: 104202230-104250108
178	IL6R	4	ENSSSCG00000027628	102162067	NC_010446.4: 104223963-104226247
179	TMPRSS13	9	ENSSSCG00000021548	100511523	NC_010451.3: 50282305-50326991
179	TMPRSS13	Unassigned	Unassigned	100622546	NW_003539806.2: 27744-99345
180	IL2RA	10	ENSSSCG00000022849	396814	NC_010452.3: 71153916-71162729	Gene split into 2, actual gene sequence not duplicated.
180	IL2RA	10	ENSSSCG00000031058	Not present	Not present
181	PRKACB	6	ENSSSCG00000028494	102166751	NC_010448.3: 119810244-119812990
181	PRKACB	6	ENSSSCG00000025465	100623628	NC_010448.3: 119723934-119778027
182	EPPIN	17	ENSSSCG00000021267	100625954	NC_010459.4: 67809447-67814746
182	EPPIN	17	Unassigned	100621087	NC_010459.4: 53499843-53503566,
183	TIGIT	13	ENSSSCG00000029267	100624099	NC_010455.4: 155180548-155197313
183	TIGIT	Unassigned	ENSSSCG00000022772	100624651	NW_003613005.1: 17951-283266
184	COL1A2	9	ENSSSCG00000015326	733632	NC_010451.2: 81832539-81839739
184	COL1A2	Unassigned	ENSSSCG00000022000	100738989	NW_003613327.1: 28182-84350
185	TRIM34	9	ENSSSCG00000014672	100738479	NC_010451.3: 4711339-4720195
185	TRIM34	Unassigned	ENSSSCG00000027645	100621905	NW_003613567.1 :30399-44855
185	IDI1	10	ENSSSCG00000027363	100625049	NC_010452.3: 75367601-75369739
185	IDI1	10	ENSSSCG00000029066	100739304	NC_010452.3: 75599216-75601354
186	SETD5	13	ENSSSCG00000011540	100152258	NC_010455.4: 72887394-72927661
186	SETD5	13	ENSSSCG00000011545	100739570	NC_010455.4: 72987071-73004554
187	VPS13C	1	ENSSSCG00000025747	100625505	NC_010443.4: 121361273-121529178
187	VPS13C	Un	ENSSSCG00000022027	100153796	NW_003613115.1: 19464-172829
187	VPS13C	Un	Unassigned	106507097	NW_003613115.1 :154719-161323
188	UBR5	4	ENSSSCG00000025427	100157625	NC_010446.4 :37744470-37783940
188	UBR5	4	ENSSSCG00000024200	102158662	NC_010446.4 :37647221-37671334
188	UBR5	4	ENSSSCG00000022479	100738240	NC_010446.4 :37641097-37649577
188	UBR5	4	ENSSSCG00000024130	100519253	NC_010446.4 :37526009-37533145
189	SEPSECS	8	ENSSSCG00000025315	100622027	NC_010450.3: 19354149-19386943
189	SEPSECS	Unassigned	ENSSSCG00000028470	100623300	NW_003613217.1: 29565-287523
189	SEPSECS	Unassigned	Unassigned	102159896	NW_003613217.1 :151870-188236
190	CASP15	13	ENSSSCG00000022773	641352	NC_010455.4 :26306940-26310472
190	CASP15	13	Unassigned	100739029	NC_010455.4 :26323201-26337507
191	GSTP1L1*	2	ENSSSCG00000012901	100525731	NC_010444.3: 3724620-3731427
191	GSTP1L1*	2	ENSSSCG00000028107	100739508	NC_010444.3: 3630849-3637656
192	CDKN1A	7	ENSSSCG00000022111	100152215	NC_010449.4: 37258079-37267161
192	CDKN1A	7	ENSSSCG00000001565	100623143	NW_003538406.2: 39300-44846
193	IDH3B	17	ENSSSCG00000007173	733641	NC_010459.4: 37446330-37451309
193	IDH3B	Unassigned	ENSSSCG00000023782	100624447	NW_003539696.1: 14111-24678
194	PTPN3	1	ENSSSCG00000005447	100737789	NC_010443.4: 280913350-280945166
194	PTPN3	1	ENSSSCG00000005449	100157184	NC_010443.4: 281053402-281103923
194	PTPN3	Unassigned	ENSSSCG00000025122	100622329	NW_003613108.1: 30592-102106
195	ATP6V1B2	14	ENSSSCG00000028694	100523998	NC_010456.4: 4720244-4748253
195	ATP6V1B2	14	ENSSSCG00000009602	106504095	NC_010456.4 :4718964-4748253
196	AKR1E2	10	ENSSSCG00000026214	733633	NC_010452.3: 72108983-72122113
196	AKR1E2	10	ENSSSCG00000029699	100738746	NC_010452.3: 71931877-71946383
197	AKR1C4	10	ENSSSCG00000025277	654406	NC_010452.3: 72009208-72022624
197	AKR1C4	10	ENSSSCG00000028982	100144511	NC_010452.3: 71747464-71761328
198	MED24	12	ENSSSCG00000025676	100736580	NC_010454.3: 22767042-22789915
198	MED24	12	ENSSSCG00000029102	100511100	NC_010454.3: 22707792-22730984
199	ABCF1	7	ENSSSCG00000001346	100144452	NC_010449.4: 26795928-26813042
199	ABCF1	Unassigned	ENSSSCG00000001370	100736867	NW_003540302.2: 9564-30713
200	C1orf43	4	ENSSSCG00000006554	100739616	NC_010446.4: 104437044-104447937
200	C1orf43	Unassigned	ENSSSCG00000023805	100518371	NW_003539774.2 :24891-35087
201	CDKN3	1	xENSSSCG00000027884	397589	NC_010443.4: 204290095-204304621
201	CDKN3	1	ENSSSCG00000027884	102158107	NW_003613034.1 :245890-247687
202	EPG5	1	ENSSSCG00000021072	100518639	NC_010443.4 :105703333-105801589
202	EPG5	1	ENSSSCG00000004494	100737831	NC_010443.4 :105557208-105592768
202	EPG5	1	ENSSSCG00000021219	100519525	NW_003539273.2: 365-12159
203	NEBL	10	ENSSSCG00000011090	100522395	NC_010452.3: 59371520-59714530
203	NEBL	Unassigned	ENSSSCG00000027311	100624772	NW_003538565.2: 440-27085
204	PLEKHA5	5	ENSSSCG00000000588	100523186	NC_010447.4: 57056542-57298868
204	PLEKHA5	Unassigned	ENSSSCG00000021792	100625996	NW_003538972.2: 3356-81071
204	PLEKHA5	5	ENSSSCG00000027682	102164035	NC_010447.4: 57306814-57314913
205	ACSS3	5	ENSSSCG00000000939	100512104	NC_010447.4: 105195287-105368506	Part of gene is duplicated within ENSSSCG00000000939.
205	ACSS3	5	ENSSSCG00000000939	100511383	NC_010447.4: 105215023-105220570
206	FAM120C	X	ENSSSCG00000030919	100517625	NC_010461.4: 52507081-52554605
206	FAM120C	X	ENSSSCG00000012330	100739782	NC_010461.4: 52623154-52712448
206	FAM120C	X	ENSSSCG00000028564	100153571	NC_010461.4: 52748308-52757643
207	CD2AP	3	ENSSSCG00000030197	100620861	NC_010445.3: 91976661-91990576
207	CD2AP	7	Not Present	100154585	NC_010449.4: 48875447-48952253
207	CD2AP	Unassigned	ENSSSCG00000024466	100627990	NW_003613203.1: 47819-119311
208	POLR3B	5	ENSSSCG00000000169	102159905	NC_010447.4 :13910702-14030557,
208	POLR3B	5	ENSSSCG00000023003	100521623	NC_010447.4 :13687997-13731205
208	POLR3B	5	ENSSSCG00000026193	100737037	NC_010447.4 :13808856-13827735
208	POLR3B	5	ENSSSCG00000030394	102159905	NC_010447.4 :13910702-14030557,
209	CCP110	3	ENSSSCG00000023829	100623654	NC_010445.3: 26878482-26899493
209	CCP110	Unassigned	ENSSSCG00000022588	100623298	NW_003613047.1: 23995-59963
210	RFTN2	15	ENSSSCG00000020929	733581	NC_010457.3: 108055470-108095530
210	RFTN2	15	ENSSSCG00000024271	100739471	NC_010457.4: 112604378-112613654
211	ST6GALNAC2	12	ENSSSCG00000017177	100518510	NC_010454.3: 4790373-4806911
211	ST6GALNAC2	12	Unassigned	100738453	NC_010454.3: 4605294-4610660
212	SCLT1	8	ENSSSCG00000029943	100518025	NC_010450.3: 103062908-103140890
212	SCLT1	8	ENSSSCG00000009070	100736852	NC_010450.3: 102670409-102752267
212	SCLT1	8	ENSSSCG00000027234	106504066	NC_010450.3: 102847007-102894463
213	MTMR8	X	ENSSSCG00000023862	100514746	NC_010461.4: 57427863-57536732
213	MTMR8	15	ENSSSCG00000024010	100514555	NC_010457.4: 43482900-43621134
213	MTMR8	X	ENSSSCG00000026195	102158533	NC_010461.4: 57549621-57638166
214	ZUFSP	1	ENSSSCG00000004263	100156556	NC_010443.4: 50213031-50234411
214	ZUFSP	1	ENSSSCG00000029995	100524777	NW_003541035.2: 309-62372
214	ZUFSP	1	ENSSSCG00000027649	Unassigned	Unassigned
215	SLIT2	8	ENSSSCG00000008749	100515495	NC_010450.3: 15355428-15443818
215	SLIT2	Unassigned	Unassigned	100515328	NW_003538158.1: 1352-42403
216	CDC25A	13	ENSSSCG00000021494	100737380	NC_010455.4: 34164881-34190014
216	CDC25A	Unassigned	ENSSSCG00000029614	100623501	NW_003538529.2: 7457-98735
216	CDC25A	Unassigned	ENSSSCG00000030524	100623650	NW_003538051.2 :3382-13905
217	FIG4	1	ENSSSCG00000004405	100511669	NC_010443.4: 84995954-85027999
217	FIG4	Unassigned	ENSSSCG00000029306	100625995	NW_003538831.2: 21071-70058
218	IPO13	6	ENSSSCG00000029430	100624339	NC_010448.3: 154970108-154990210
218	IPO13	6	ENSSSCG00000027640	100624427	NC_010448.3: 154644786-154662176
219	SLC6A6	13	ENSSSCG00000011600	106504129	NC_010455.477572736-77608407
219	SLC6A6	Unassigned	ENSSSCG00000028099	100622900	NW_003537683.225790-61437
220	MKL2	3	ENSSSCG00000023626	100626042	NC_010445.3: 30043706-30116214
220	MKL2	Unassigned	ENSSSCG00000024033	100626101	NW_003540447.2: 812-17350
221	REST	8	ENSSSCG00000023357	100520754	NC_010450.3: 57444147-57459517
221	REST	8	ENSSSCG00000008893	100621006	NC_010450.3: 58976276-58989075
222	ATL3	2	ENSSSCG00000013054	100512265	NC_010444.3: 7615362-7645486
222	ATL3	10	ENSSSCG00000029417	100739201	NC_010452.3: 9816334-9822232
222	ATL3	10	Unassigned	102158819	NC_010452.3: 9818139-9819171
223	FADD	2	ENSSSCG00000029328	595129	NC_010444.3: 1388619-1389394
223	FADD	2	ENSSSCG00000030888	100737955	NC_010444.3: 1564076-1567899
224	PHACTR2	1	ENSSSCG00000004132	100524350	NC_010443.4 :23765368-23938799
224	PHACTR2	1	ENSSSCG00000023897	106506496	NC_010443.4 :23798687-23819078
224	PHACTR2	1	ENSSSCG00000023897	102166427	NC_010443.4 :23969309-23986135
225	KLHL22	14	ENSSSCG00000010108	100156352	NC_010456.4: 54171733-54205599
225	KLHL22	14	ENSSSCG00000025968	100737324	NC_010456.4: 54337304-54451824
226	HIPK2	18	ENSSSCG00000026733	100736740	NC_010460.3: 10581956-10670433
226	HIPK2	18	ENSSSCG00000025850	100627515	NC_010460.3: 10442643-10475712
227	RBBP8	Unassigned	ENSSSCG00000025851	100624332	NW_003613219.1: 48461-111982
227	RBBP8	6	ENSSSCG00000024419	100621518	NC_010448.3: 100453623-100534618
228	PGM2	Unassigned	ENSSSCG00000023359	100522261	NC_010450.3: 30718198-30753497
228	PGM2	8	ENSSSCG00000008773	100621406	NW_003537389.2: 7682-36974
229	STXBP5	1	ENSSSCG00000004113	100152912	NC_010443.4: 20542897-20705788
229	STXBP5	Unassigned	ENSSSCG00000024472	100739682	NW_003538496.2: 44971-183517
230	PTPRJ	2	ENSSSCG00000023709	100524973	NC_010444.3: 15633452-15690251
230	PTPRJ	2	Unassigned	100739801	NC_010444.3: 15832343-15894840
231	ADRA1A	14	ENSSSCG00000009661	100144471	NC_010456.4 :11811795-11910037
231	ADRA1A	Un	Unassigned	100739390	NW_003540589.1 :21015-30237
232	GOLGA2	1	ENSSSCG00000005643	100152721	NC_010443.4: 302693136-302710462
232	GOLGA2	Unassigned	ENSSSCG00000030356	100620424	NW_003538110.2: 46665-126154
232	GOLGA2	Unassigned	ENSSSCG00000030356	106508379	NW_003538110.2 :85822-87387
233	ASNSD1	15	ENSSSCG00000016041	100513955	NC_010457.4: 104766539-104771702
233	ASNSD1	15	ENSSSCG00000028832	100737189	NC_010457.4: 105299223-105309291
234	ZFAND5	1	ENSSSCG00000005264	100048933	NC_010443.4: 252229611-252235778
234	ZFAND5	Unassigned	ENSSSCG00000030268	100737314	NW_003613284.1: 34-10397
236	USP9Y	Y	ENSSSCG00000027046	100625207	NC_010462.2 :502989-685218
236	USP9Y	Y	ENSSSCG00000025611	102162178	NC_010462.2 :443666-489698
237	EVI5	4	ENSSSCG00000006901	100519143	NC_010446.4: 136066956-136225689
237	EVI5	Unassigned	ENSSSCG00000021177	100622995	NW_003613371.1: 33745-136820
238	STRIP1	4	ENSSSCG00000006813	100510902	NC_010446.4: 120531376-120550714
238	STRIP1	Unassigned	ENSSSCG00000029768	100621303	NW_003537215.2: 56422-100779
239	PAF1	14	ENSSSCG00000010707	100514194	NC_010456.4: 143692136-143697914
239	PAF1	6	ENSSSCG00000022442	100625528	NC_010448.3: 43908154-43923373
240	HIF1A	1	ENSSSCG00000005096	396696	NC_010443.4: 212130958-212179888
240	HIF1A	1	Unassigned	100520944	NC_010443.4: 211935041-211974585
241	SLC38A2	5	ENSSSCG00000000809	100738862	NC_010447.4: 80074930-80087680
241	SLC38A2	5	ENSSSCG00000000808	100525644	NC_010447.4: 80036344-80050523
242	WDR37	10	ENSSSCG00000029602	100625330	NC_010452.3: 75496194-75535098
242	WDR37	10	ENSSSCG00000023675	102160244	NC_010452.3 :75494259-75536572
243	RUNX1	13	ENSSSCG00000012051	100512633	NC_010455.4: 208205560-208300127
243	RUNX1	Unassigned	ENSSSCG00000022755	100623508	NW_003539830.2: 63946-192303
244	HNRNPR	6	ENSSSCG00000023761	100620404	NC_010448.3: 75260319-75262018	Error, Ensembl gene ENSSSCG00000023761 is erroneously annotated as A1CF.
244	HNRNPR	Unassigned	ENSSSCG00000028563	100520387	NW_003537581.1: 43649-96696
245	KLHDC10	18	ENSSSCG00000027131	102158842	NC_010460.3 :19816567-19818174,
245	KLHDC10	Unassigned	ENSSSCG00000016561	102158298	NC_010460.3 :19725909-19727516
245	KLHDC10	18	ENSSSCG00000027131	100739403	NC_010460.3: 19582868-19625978
245	KLHDC10	Unassigned	ENSSSCG00000016561	100624331	NW_003537690.2: 11170-102400
246	AIM1	1	ENSSSCG00000004371	100521168	NC_010443.4: 81997180-82060063
246	AIM1	Unassigned	ENSSSCG00000021109	100627808	NW_003537191.2: 61673-159807
247	KIAA1033	5	ENSSSCG00000000840	100520136	NC_010447.4: 82604174-82645877
247	KIAA1033	5	ENSSSCG00000030508	100737665	NC_010447.4: 82860871-82871742
248	MYD88	13	ENSSSCG00000011251	396646	NC_010455.4: 25181100-25183718
248	MYD88	Unassigned	ENSSSCG00000022737	100627210	NW_003541080.2: 7670-32322
249	C18orf8	Unassigned	ENSSSCG00000023938	100627553	NW_003613329.1: 435-14201
249	C18orf8	6	ENSSSCG00000021424	100739220	NC_010448.3: 101000491-101001998
249	C18orf8	Unassigned	ENSSSCG00000026851	100627553	NW_003613329.1: 435-14201
249	C18orf8	6	ENSSSCG00000020994	100739220	NC_010448.3: 101000491-101001998
249	C18orf8	6	ENSSSCG00000021338	100739220	NC_010448.3: 101000491-101001998
250	TRIM23	16	ENSSSCG00000016948	100513958	NC_010458.3 :47452599-47495545
250	TRIM23	16	ENSSSCG00000016944	100622631	NC_010458.3 :47283734-47303388
251	APAF1	5	ENSSSCG00000000884	100513283	NC_010447.4 :89443106-89580992
251	APAF1	Un	ENSSSCG00000029463	100737765	NW_003537681.2 :2821-58292
251	APAF1	5	ENSSSCG00000021098	106510412	NC_010447.4 :89512506-89519934
251	APAF1	5	ENSSSCG00000029091	106510413	NC_010447.4 :89504298-89510340
251	APAF1	Un	ENSSSCG00000029463	102163802	NW_003537681.2 :880-1174
252	CAPZA1	4	ENSSSCG00000006775	100037957	NC_010446.4: 117802093-117816637
252	CAPZA1	4	Not present	100737138	NC_010446.4: 117854627-117891287
253	CCNT1	5	ENSSSCG00000028703	100737376	NC_010447.4 :15062983-15101607
253	CCNT1	5	Unassigned	100154485	NC_010447.4 :14926698-14961082
254	VPS26B	9	ENSSSCG00000025707	100192441	NC_010451.3: 67482521-67487024
254	VPS26B	9	ENSSSCG00000015261	100738900	NC_010451.3: 67371392-67384868
254	VPS26B	9	ENSSSCG00000021565	100738900	NC_010451.3: 67371392-67384868
255	HNRNPA2B1	18	Unassigned	100521762	NC_010460.3: 50980502-50990995
255	HNRNPA2B1	15	ENSSSCG00000015836	100511785	NC_010457.4: 59713392-59811895
256	EMILIN2	6	Unassigned	100522875	NC_010448.3: 96661682-96676839
256	EMILIN2	6	ENSSSCG00000003694	100738076	NC_010448.3: 96738789-96792557
257	PLD3	6	ENSSSCG00000025109	100739715	NC_010448.3: 44511277-44516457
257	PLD3	6	Unassigned	100625322	NC_010448.3: 44411062-44414248
258	CSF1	4	ENSSSCG00000026832	396599	NC_010446.4: 120592959-120605764
258	CSF1	4	ENSSSCG00000006815	100513084	NW_003538169.2: 10731-23546
258	CSF1	4	ENSSSCG00000030191	100739007	NC_010446.4: 120713067-120729323
261	STAG1	13	ENSSSCG00000011652	100525610	NC_010455.4: 84691737-84783432
261	STAG1	13	ENSSSCG00000022885	100738230	NC_010455.4: 84930085-85088477
261	STAG1	13	ENSSSCG00000028601	100738182	NC_010455.4: 84784168-84859371
261	STAG1	13	ENSSSCG00000026048	102160484	NC_010455.4 :85132536-85139576
261	STAG1	Unassigned	ENSSSCG00000029534	102158046	NW_003538629.2 :26750-28595
261	STAG1	13	Unassigned	106505695	NC_010455.4 :84739203-84755057
262	USP34	3	ENSSSCG00000028100	100625426	NC_010445.3: 84574311-84666326
262	USP34	3	ENSSSCG00000008382	100625967	NC_010445.3: 84382219-84514438
262	USP34	3	ENSSSCG00000028831	100524738	NC_010445.3: 84214129-84325244
263	DENND2D	4	ENSSSCG00000006797	100154003	NC_010446.4: 119501165-119515710
263	DENND2D	4	ENSSSCG00000025704	100157652	NC_010446.4: 119298856-119316330
264	SPG20	11	ENSSSCG00000009353	100739245	NC_010453.4: 12230870-12255656
264	SPG20	11	ENSSSCG00000024635	100152415	NC_010453.4: 12264194-12281378
264	SPG20	11	Unassigned	102164780	NC_010453.4: 12257970-12263321
264	SPG20	Unassigned	Unassigned	102159348	NW_003613216.1: 57885-63865
265	HIF1AN	14	ENSSSCG00000010555	100155854	NC_010456.4: 121295797-121306943
265	HIF1AN	4	ENSSSCG00000006167	100513467	NC_010446.4: 63895922-63907062
266	NDEL1	12	ENSSSCG00000017986	100511592	NC_010454.3: 56296936-56336396
266	NDEL1	12	ENSSSCG00000024527	100739126	NC_010454.3: 56077596-56115655
266	NDEL1	Unassigned	ENSSSCG00000026459	Unassigned	Unassigned
267	DISP1	Unassigned	ENSSSCG00000022765	100625017	NW_003613570.1 :15906-16431
267	DISP1	10	ENSSSCG00000030398	106505093	NC_010452.3 :13669075-13737388
268	PSMD3	12	ENSSSCG00000022740	100512253	NC_010454.3: 22744275-22746179
268	PSMD3	12	ENSSSCG00000017489	100515234	NC_010454.3: 22802758-22818546
268	PSMD3	12	Unassigned	100737459	NW_003538074.2: 3405-84454
269	ADAM10	1	ENSSSCG00000004595	397345	NC_010443.4: 125476146-125527319
269	ADAM10	1	ENSSSCG00000004594	100736984	NC_010443.4: 125332779-125381916
269	ADAM10	1	Unassigned	102162049	NC_010443.4:125384131-125388395
270	GLUD1	14	ENSSSCG00000010368	100157162	NC_010456.4: 95361081-95397604
270	GLUD1	14	Unassigned	100736902	NC_010456.4: 95222839-95225315
271	RNF20	Unassigned	ENSSSCG00000029529	100625036	NW_003613094.1: 16061-155823
271	RNF20	1	ENSSSCG00000005399	100154259	NC_010443.4: 271840811-271868016
272	CAND1	5	ENSSSCG00000024510	100514460	NC_010447.4: 109817058-109855640
272	CAND1	5	ENSSSCG00000028869	100154069	NC_010447.4: 34956247-34995104
273	KHDRBS1	6	ENSSSCG00000023122	100627011	NC_010448.3: 82393592-82421718
273	KHDRBS1	6	ENSSSCG00000027436	100739434	NC_010448.3: 82556730-82566465
274	ADAM17	3	ENSSSCG00000008639	397343	NC_010445.3: 135176533-135222632
274	ADAM17	3	ENSSSCG00000008641	100738598	NC_010445.3: 135086660-135122453
275	GSR	15	ENSSSCG00000015844	396625	NC_010457.4: 61755051-61806796
275	GSR	15	ENSSSCG00000025762	100736920	NC_010457.4: 61814674-61828683
275	GSR	15	ENSSSCG00000025762	102163925	NC_010457.4: 149305917-149309016
276	MIS18BP1	Unassigned	ENSSSCG00000028815	100627302	NW_003538105.2: 1934-29107
276	MIS18BP1	1	ENSSSCG00000004999	100620483	NC_010443.4: 195191188-195218690
277	ZNFX1	Unassigned	ENSSSCG00000024333	102164565	NW_003541058.2 :1-27983
277	ZNFX1	17	ENSSSCG00000030108	100624243	NC_010459.4: 57190509-57222274
278	ANKRD11	6	ENSSSCG00000022410	100627188	NC_010448.3: 758721-773232
278	ANKRD11	6	Unassigned	106510442	NC_010448.3937468-940292
279	CIC	6	ENSSSCG00000003030	100515732	NC_010448.3: 45533994-45547304
279	CIC	6	Unassigned	100514052	NC_010448.3: 45559490-45571454
280	DOCK4	18	ENSSSCG00000025602	100520706	NC_010460.3: 36256465-36694907
280	DOCK4	18	ENSSSCG00000016648	100737522	NC_010460.3: 36768250-36884711
280	DOCK4	18	ENSSSCG00000028511	106506810	NC_010460.3 :36659523-36679276
281	EFTUD1	7	ENSSSCG00000024978	100155652	NC_010449.4 :56401063-56449781
281	EFTUD1	Unassigned	ENSSSCG00000001792	102165816	NW_003613248.1 :107164-226182
282	PARP4	Unassigned	ENSSSCG00000021243	100738726	NW_003537495.2: 4089-44808
282	PARP4	11	ENSSSCG00000022957	100626565	NC_010453.4: 87072389-87139100
283	DCAF12	10	ENSSSCG00000010986	100523013	NC_010452.3: 36861485-36902438
283	DCAF12	10	ENSSSCG00000024384	100626236	NC_010452.3: 37073539-37083795
284	EIF5	Unassigned	ENSSSCG00000027421	100522498	NW_003538960.2: 30283-31926
284	EIF5	6	Unassigned	100625153	NC_010448.3: 137319490-137326609
285	ACSL5	14	ENSSSCG00000030645	100627133	NC_010456.4: 133693468-133751489
285	ACSL5	14	ENSSSCG00000029075	100157521	NC_010456.4: 134049214-134096512
286	CAPZA2	18	ENSSSCG00000024886	100517869	NC_010460.3: 31363726-31412413
286	CAPZA2	Unassigned	ENSSSCG00000026942	100737289	NW_003539486.2: 13477-77459
286	CAPZA2	18	ENSSSCG00000028113	100037958	NC_010460.3: 31261838-31290367
287	PHIP	1	ENSSSCG00000004473	100155644	NC_010443.4: 97888855-98015436
287	PHIP	Unassigned	ENSSSCG00000022323	100512752	NW_003613394.1: 9604-74725	NCBI loci is annotated as a pseudogene.
288	RAB11FIP5	15	ENSSSCG00000021283	100622743	NC_010457.4: 138277942-138365779
288	RAB11FIP5	3	ENSSSCG00000022162	100625740	NC_010445.3: 72860317-72902105
289	ICAM1	2	ENSSSCG00000013655	396750	NC_010444.3: 69431462-69442072
289	ICAM1	2	ENSSSCG00000013655	100516245	NC_010444.3: 69553394-69557334
290	SEC22B	4	ENSSSCG00000020964	100157002	NC_010446.4: 110848653-110868689,
290	SEC22B	Unassigned	ENSSSCG00000021049	100739197	NW_003538287.2: 72083-267000
291	ANO10	13	ENSSSCG00000011296	100511155	NC_010455.4: 29596445-29791494
291	ANO10	13	Unassigned	100737262	NC_010455.4: 29409670-29478685
292	CLSTN1	6	ENSSSCG00000003396	100520617	NC_010448.3: 63974208-64051547
292	CLSTN1	Unassigned	ENSSSCG00000030549	100620360	NW_003537729.2: 7830-152298
293	COMMD6	11	Unassigned	100623421	NC_010453.4: 52411252-52432364
293	COMMD6	Unassigned	ENSSSCG00000023882	100621242	NW_003613182.1: 22344-41210
294	FBXO33	1	ENSSSCG00000004984	100157705	NC_010443.4: 188199939-188209535
294	FBXO33	1	ENSSSCG00000004989	100525499	NC_010443.4: 188588682-188627282
295	GTPBP4	10	ENSSSCG00000028602	100625226	NC_010452.3: 75547092-75565728
295	GTPBP4	10	ENSSSCG00000029922	100625133	NC_010452.3: 75379790-75399190
296	NUP107	5	ENSSSCG00000000486	100516909	NC_010447.4: 35742826-35754369
296	NUP107	5	ENSSSCG00000030495	Unassigned	Unassigned
297	DDX23	Unassigned	ENSSSCG00000027789	100522930	NW_003540140.2: 6086-27773
297	DDX23	5	Unassigned	100737526	NC_010447.4: 15182739-15185389
298	DOCK10	15	ENSSSCG00000016237	100512141	NC_010457.4: 139929518-140211235
298	DOCK10	Unassigned	ENSSSCG00000022918	100622678	NW_003613523.1: 55218-581586
299	SLC26A11	12	ENSSSCG00000021040	100737294	NC_010454.3: 2328240-2349426
299	SLC26A11	12	ENSSSCG00000023129	100191010	NC_010454.3: 2171778-2192955
300	SLC12A6	7	ENSSSCG00000002243	100156993	NW_003540202.2; 10215-45760
300	SLC12A6	7	ENSSSCG00000020925	100739582	NC_010449.4: 86163488-86261135
301	SLC13A3	17	ENSSSCG00000007449	100738810	NC_010459.4:54565456-54593483
301	SLC13A3	17	ENSSSCG00000023947	100157990	NC_010459.4:54457801-54521878
301	SLC13A3	17	ENSSSCG00000021163	100520702	NC_010459.4: 54635743-54687372
302	APOB	3	ENSSSCG00000028330	100523371	NW_003613573.1: 20274-58900
302	APOB	3	ENSSSCG00000008596	100739207	NC_010445.3:125340835-125349535
303	FKBP15	Unassigned	ENSSSCG00000030439	100624813	NW_003613322.1: 1491-31728
303	FKBP15	1	ENSSSCG00000005477	100517260	NC_010443.4:284602178-284642257
304	ALDH1A2	1	ENSSSCG00000023356	100621268	NC_010443.4: 126137530-126225544
304	ALDH1A2	1	ENSSSCG00000025578	100737077	NC_010443.4: 126038791-126105079
305	STRA6	7	ENSSSCG00000001909	100153335	NC_010449.4: 63942416-63965503
305	STRA6	Unassigned	ENSSSCG00000024782	100621934	NW_003538139.2: 10098-165950
305	STRA6	Unassigned	Unassigned	102158004	NW_003538139.2 :28242-34411
306	ACOD1	11	ENSSSCG00000009469	100524951	NC_010453.4: 53715642-53726370
306	ACOD1	Unassigned	ENSSSCG00000030557	100624028	NW_003538713.2: 137447-191588
307	LPP	13	ENSSSCG00000028430	100519113	NC_010455.4 :134946360-135219004
307	LPP	Unassigned	ENSSSCG00000022174	100626969	NW_003613102.1: 5357-186833
307	LPP	13	ENSSSCG00000011811	100738983	NC_010455.4: 135148308-135504434
308	APOL3	5	ENSSSCG00000000150	100156062	NC_010447.4: 9293057-9301300
308	APOL3	5	ENSSSCG00000020882	102164032	NC_010447.4: 9295678-9301601
309	MEIS2	1	ENSSSCG00000022680	100512756	NC_010443.4: 149911030-149975651
309	MEIS2	1	ENSSSCG00000004795	100737519	NC_010443.4: 149706729-149721266
310	ZFYVE16	2	ENSSSCG00000014121	100627992	NC_010444.3: 90896071-90954884
310	ZFYVE16	Unassigned	ENSSSCG00000022138	100511806	NW_003613280.1: 6800-55611
311	TRIB1	4	Unassigned	100512960	NW_003540453.2: 18128-26109
311	TRIB1	Unassigned	ENSSSCG00000021409	102158346	NC_010446.4: 14904774-14910453
312	PTPN23	Unassigned	ENSSSCG00000022681	100158195	NW_003539318.2: 555-7245
312	PTPN23	13	Unassigned	100622263	NC_010455.4: 33423249-33483422
313	SLC9B2	8	ENSSSCG00000009161	100522336	NC_010450.3: 126983541-127018196
313	SLC9B2	8	ENSSSCG00000028101	100739358	NC_010450.3: 126869478-126904132
314	SLC35C1	2	ENSSSCG00000025647	100623533	NC_010444.3: 17854696-17862468
314	SLC35C1	2	ENSSSCG00000013272	397229	NC_010444.3: 18078792-18084910
315	PLEKHO1	4	ENSSSCG00000022784	100152184	NC_010446.4: 108197700-108208554
315	PLEKHO1	4	Unassigned	100515829	NC_010446.4: 108399419-108402833
316	LOXL3	Unassigned	ENSSSCG00000029435	100512652	NW_003613561.1: 89558-126110
316	LOXL3	3	ENSSSCG00000008266	100626748	NC_010445.3: 71670355-71689796
317	ITIH5	10	ENSSSCG00000011129	100515404	NC_010452.3: 69769175-69843520
317	ITIH5	Unassigned	ENSSSCG00000026664	106507245	NW_003613564.1 :44057-51059
317	ITIH5	Unassigned	ENSSSCG00000026664	100621447	NW_003613564.1: 6882-55809
319	IFITM5	2	ENSSSCG00000024218	100518184	NC_010444.3: 162317991-162319234
319	IFITM5	2	ENSSSCG00000027871	100627180	NC_010444.3: 162116292-162117532
320	ARHGAP32	9	ENSSSCG00000015238	100737798	NC_010451.3: 62261845-62366828
320	ARHGAP32	9	Unassigned	100516098	NC_010451.3: 62060705-62189767
321	CYB5RL	6	ENSSSCG00000028521	100621173	NC_010448.3: 146029744-146038608
321	CYB5RL	Unassigned	ENSSSCG00000020677	100622386	NW_003540109.2: 1699-49213
322	NFATC1	1	ENSSSCG00000004856	397318	NC_010443.4: 161528148-161632555
322	NFATC1	1	ENSSSCG00000029557	100736829	NC_010443.4: 161403428-161414255
323	TJP1	1	ENSSSCG00000004854	396567	NC_010443.4: 160904062-161062877
323	TJP1	1	ENSSSCG00000030470	100736682	NC_010443.4: 161175459-161284255
324	MASP1	13	ENSSSCG00000011806	100152125	NC_010455.4: 134301569-134349594
324	MASP1	Unassigned	Unassigned	100626977	NW_003539563.2: 152-26417
325	DDX58	10	ENSSSCG00000030408	396723	NC_010452.3: 38145244-38190150
325	DDX58	Unassigned	ENSSSCG00000026336	100737466	NW_003540078.2: 3911-21264
326	NUP54	3	ENSSSCG00000008979	100512118	NC_010450.3: 75992616-76029191
326	NUP54	3	ENSSSCG00000008375	Unassigned	Unassigned
326	NUP54	Unassigned	ENSSSCG00000021960	Unassigned	Unassigned
327	LENG8	6	ENSSSCG00000030857	106504183	NC_010448.3 :53412023-53422877
327	LENG8	7	ENSSSCG00000020958	102163617	NC_010449.4 :132100363-132103135
328	SLC35D2	10	ENSSSCG00000010935	100514312	NC_010452.3: 29757361-29778433
328	SLC35D2	10	ENSSSCG00000026002	106505122	NC_010452.3 :30021435-30031964
328	SLC35D2	10	ENSSSCG00000028111	Unassigned	Unassigned
329	TAOK1	12	ENSSSCG00000027277	100516577	NW_003538812.2: 35-22423
329	TAOK1	12	ENSSSCG00000017790	100622172	NC_010454.3: 47600213-47694202
330	IARS2	10	ENSSSCG00000010823	100739845	NC_010452.3: 11933118-11968685
330	IARS2	10	ENSSSCG00000027748	100516215	NC_010452.3: 11767637-11815828
331	USP24	6	ENSSSCG00000029633	100738046	NC_010448.3: 145317981-145450659
331	USP24	6	ENSSSCG00000024345	100620405	NC_010448.3: 145266807-145306756
332	USP9X	Unassigned	ENSSSCG00000028660	100628154	NW_003613542.1: 11785-126003
332	USP9X	X	ENSSSCG00000012251	100517440	NC_010461.4: 41007210-41060997
333	LRBA	8	ENSSSCG00000009020	100519671	NC_010450.3: 82928025-83373574
333	LRBA	8	ENSSSCG00000009021	100519671	NC_010450.3: 82928025-83373574
333	LRBA	8	ENSSSCG00000021491	100519671	NC_010450.3: 82928025-83373574
333	LRBA	8	ENSSSCG00000021594	100736851	NC_010450.3 :82837086-82867288
333	LRBA	Un	ENSSSCG00000024878	100622605	NC_010450.3: 82800584-82867286
333	LRBA	8	ENSSSCG00000022381	102163999	NC_010450.3 :82785152-82812994,
333	LRBA	8	Unassigned	102164120	NC_010450.3 :82813781-82832311
333	LRBA	Un	ENSSSCG00000024878	102162400	NW_003540728.1 :1286-6101
333	LRBA	Un	ENSSSCG00000029036	100622605	NC_010450.3: 82800584-82867286
334	BBX	Unassigned	ENSSSCG00000021823	100621192	NW_003613342.1: 42694-130011
334	BBX	13	ENSSSCG00000011943	100622298	NC_010455.4: 160758885-160875285
335	TSC1	1	ENSSSCG00000005733	100154726	NC_010443.4: 306795543-306823285
335	TSC1	1	ENSSSCG00000023474	100737022	NC_010443.4: 306630927-306644773
335	TSC1	1	ENSSSCG00000005735	106509276	NC_010443.4 :306696771-306698116
335	TSC1	1	Unassigned	102167105	NC_010443.4 :306916408-306918962
336	GON4L	4	ENSSSCG00000023703	100155502	NC_010446.4: 103060577-103077743
336	GON4L	Unassigned	ENSSSCG00000025740	100625588	NC_010446.4: 102908014-103010931
336	GON4L	4	ENSSSCG00000027966	100155144	NW_003537362.2:404-68775
336	GON4L	Unassigned	ENSSSCG00000027195	100522612	NW_003538441.2:8190-51982
336	GON4L	4	ENSSSCG00000006510	100155144	NW_003537362.2:404-68775
337	NCOA2	4	ENSSSCG00000006194	100135658	NC_010446.4: 70584741-70791313
337	NCOA2	Unassigned	ENSSSCG00000028798	100626217	NW_003537967.2: 14759-190615
338	VAX1	4	ENSSSCG00000010670	100739572	NC_010456.4: 138700112-138702733,
338	VAX1	4	ENSSSCG00000010666	100157019	NC_010456.4: 138570272-138574264
339	ZNF644	4	ENSSSCG00000022534	100621108	NC_010446.4: 137358677-137431009
339	ZNF644	4	ENSSSCG00000006913	100152774	NC_010446.4: 137506017-137533467
340	ZNF518B	8	ENSSSCG00000029711	100624699	NC_010450.3: 5945827-5949626
340	ZNF518B	Unassigned	Unassigned	100622816	NW_003541307.2: 7856-252113
341	VPS54	3	ENSSSCG00000027509	100621212	NC_010445.3: 81716210-81779601
341	VPS54	3	ENSSSCG00000008367	100519597	NC_010445.3: 81958718-81977150
342	PRDM2	Unassigned	ENSSSCG00000020710	100625820	NW_003613099.1: 27923-95248
342	PRDM2	6	ENSSSCG00000028876	100518559	NC_010448.3: 67397584-67450905
343	CYP1B1	Unassigned	ENSSSCG00000030456	100625479	NW_003538187.2:672-70454
343	CYP1B1	3	ENSSSCG00000025066	100739422	NC_010445.3: 108393310-108399587
343	CYP1B1	3	ENSSSCG00000026265	100624693	NC_010445.3: 108454458-108455741
344	ARL4C	15	ENSSSCG00000023942	100514255	NC_010457.4: 149119857-149123582
344	ARL4C	15	ENSSSCG00000020649	100620419	NC_010457.4: 149242765-149244132
345	RC3H2	1	ENSSSCG00000005575	100152442	NC_010443.4: 297242041-297279963
345	RC3H2	Unassigned	ENSSSCG00000030583	100627526	NW_003539746.2: 5541-61467
346	CSE1L	17	ENSSSCG00000025534	100626451	NC_010459.4: 57265267-57301929
346	CSE1L	17	ENSSSCG00000029603	100626560	NC_010459.4: 57095214-57256765
347	JMJD7	1	ENSSSCG00000004741	100533119	NC_010443.4 :144548419-144556400
347	JMJD7	1	ENSSSCG00000026029	100523297	NC_010443.4 :144746435-144756400
348	DIS3L2	15	ENSSSCG00000022177	100153005	NC_010457.4: 146803737-146810407
348	DIS3L2	15	ENSSSCG00000025325	100626010	NC_010457.4: 146382343-146543511
348	DIS3L2	5	ENSSSCG00000028267	102166334	NC_010447.4: 19817510-19901420
348	DIS3L2	15	ENSSSCG00000026703	100738051	NC_010457.4: 146627571-146666255
349	UPF2	Unassigned	ENSSSCG00000029195	100512918	NW_003613181.1: 19488-65171
349	UPF2	10	ENSSSCG00000029440	100621126	NC_010452.3: 65664902-65694696
350	ENPP4	7	ENSSSCG00000025788	100157006	NC_010449.4 :47256407-47273552
350	ENPP4	7	Unassigned	100738210	NC_010449.4 :47160730-47171612
351	RHOBTB2	14	ENSSSCG00000009632	100152436	NC_010456.4 :7945442-7979813
351	RHOBTB2	14	ENSSSCG00000027496	100158081	NC_010456.4 :7760306-7780149
351	RHOBTB2	14	ENSSSCG00000009638	100155280	NC_010456.4 :8247810-8268024
352	TTC17	2	ENSSSCG00000013284	100739017	NC_010444.3: 20442602-20553081
352	TTC17	2	Unassigned	100521838	NC_010444.3: 20604642-20659074
353	DHX9	9	ENSSSCG00000026806	100514246	NW_003537197.2: 8672-102845
353	DHX9	9	ENSSSCG00000015552	100514066	NC_010451.3: 136399867-136422471
353	DHX9	9	ENSSSCG00000015553	100513875	NC_010451.3: 136360791-136364552
354	DLG1	13	Unassigned	100621345	NC_010455.4: 142337226-142629129
354	DLG1	Unassigned	ENSSSCG00000027674	100157729	NC_010455.4: 142336320-142629592
355	TLE3	1	ENSSSCG00000004971	100522970	NC_010443.4: 185896777-185943021
355	TLE3	1	ENSSSCG00000004972	100154048	NC_010443.4: 185943382-186028827
356	UBAP2L	Unassigned	ENSSSCG00000029222	100736944	NW_003539774.2: 1915-77191
356	UBAP2L	4	ENSSSCG00000006553	100737196	NC_010446.4: 104270201-104305409
356	UBAP2L	4	ENSSSCG00000025849	Unassigned
357	VPS26B	9	ENSSSCG00000028149	100192441	NC_010451.3: 67482521-67487024
357	VPS26B	9	ENSSSCG00000015261	100738900	NC_010451.3: 67371392-67384868
358	RBM25	7	ENSSSCG00000028663	100511390	NC_010449.4: 102193964-102242868
358	RBM25	7	Unassigned	100514474	NW_003539012.2: 2850-26414
359	UBN1	3	ENSSSCG00000020982	100738591	NC_010445.3: 38591273-38596407
359	UBN1	3	Unassigned	100738619	NC_010445.3: 38608572-38614088
360	HK1	14	ENSSSCG00000010253	100152344	NC_010456.4: 78486933-78521251
360	HK1	14	Not present	100737818	NC_010456.4: 78398879-78443111
361	KEAP1	2	ENSSSCG00000013640	100136900	NC_010444.3: 69634153-69642722
361	KEAP1	2	ENSSSCG00000023667	100738260	NC_010444.3: 69670552-69679074
362	SMAD5	14	ENSSSCG00000025920	100519415	NC_010456.4 :95222699-95225315
362	SMAD5	2	ENSSSCG00000014319	100624262	NW_003613258.1: 16001-66554
363	TTC27	3	ENSSSCG00000021320	100512832	NC_010445.3: 113747664-113941843
363	TTC27	Unassigned	ENSSSCG00000023572	Unassigned	Unassigned
364	NAPEPLD	9	ENSSSCG00000020857	100514175	NC_010451.3: 113819839-113839796
364	NAPEPLD	9	ENSSSCG00000022903	100737731	NC_010451.3: 113622544-113631937
365	OSBPL1A	6	ENSSSCG00000003712	100739617	NC_010448.3: 101932279-101985148
365	OSBPL1A	6	Unassigned	100739545	NC_010448.3: 101834487-101870426
366	PNPT1	3	ENSSSCG00000008399	100642182	NC_010445.3: 90388744-90423183
366	PNPT1	3	ENSSSCG00000022880	100737729	NC_010445.3: 90356244-90371041
366	PNPT1	3	Unassigned	102163107	NC_010445.3: 90395289-90398726
367	NBAS	3	ENSSSCG00000008620	100521618	NC_010445.3: 130557486-130705829
367	NBAS	3	ENSSSCG00000008621	100737291	NC_010445.3: 130782978-130946034
367	NBAS	3	ENSSSCG00000027247	102164708	NC_010445.3: 130348526-130423483
367	NBAS	3	Unassigned	100737241	NC_010445.3: 130759683-130780254
368	CS	5	ENSSSCG00000000388	397519	NC_010447.4: 23162491-23186518
368	CS	5	ENSSSCG00000022858	100738034	NC_010447.4: 23171407-23174010
368	CS	5	ENSSSCG00000021091	106507493	NC_010447.4: 23083199-23085492
368	CS	5	Unassigned	106507500	NC_010447.4: 23171413-23171760
369	TEK	1	ENSSSCG00000005122	396729	NC_010443.4: 218224168-218293513
369	TEK	1	Unassigned	100736672	NC_010443.4: 218355408-218405979
370	VPS37A	17	ENSSSCG00000006984	102161890	NC_010459.4: 5408963-5432021
370	VPS37A	17	Unassigned	100513122	NC_010459.4: 5408971-5432032
371	KIAA0922	8	ENSSSCG00000009007	100517664	NC_010450.3: 80052532-80078919
371	KIAA0922	8	ENSSSCG00000023198	100739599	NC_010450.3: 80082912-80089594
372	LOC100524077	3	Unassigned	100524077	NC_010445.3: 42351084-42360075
372	LOC100524077	3	Unassigned	100738223	NC_010445.3: 42475517-42479379
373	ZBED6	9	ENSSSCG00000015274	100523914	NC_010451.3: 70678851-70681796
373	ZBED6	9	ENSSSCG00000015273	100622313	NC_010451.3: 70869462-70872407
374	DEF6	7	ENSSSCG00000001538	100154998	NC_010449.4: 36220769-36244825
374	DEF6	Unassigned	ENSSSCG00000026595	100622643	NW_003613367.1: 39261-109824
375	PPP1R2	13	ENSSSCG00000030455	100156975	NC_010455.4: 142032760-142051275
375	PPP1R2	Unassigned	ENSSSCG00000011830	100623243	NW_003537903.2: 22277-102255
376	NADSYN1	2	ENSSSCG00000012859	100516661	NC_010444.3: 725955-745611
376	NADSYN1	2	ENSSSCG00000028106	100627890	NC_010444.3: 781897-798862
376	NADSYN1	2	ENSSSCG00000030007	102159380
377	PHB	12	ENSSSCG00000017549	100524707	NC_010454.3:25535884-25549069
377	PHB	Unassigned	ENSSSCG00000017545	100524170	NW_003613240.1: 5627-15930
378	C11orf86	2	ENSSSCG00000028474	100737555	NC_010444.3: 4513548-4515044
378	C11orf86	2	ENSSSCG00000025443	100514562	NC_010444.3: 4350835-4352268
379	PLCB2	1	ENSSSCG00000004779	100157641	NC_010443.4: 146287018-146303111
379	PLCB2	1	ENSSSCG00000025031	100627103	NC_010443.4: 146138265-146141718
380	ADIRF	14	ENSSSCG00000029058	100154721	NC_010456.4: 95183015-95185230
380	ADIRF	14	ENSSSCG00000026923	100517243	NC_010456.4: 95320922-95323111
381	WAP	18	ENSSSCG00000016731	396835	NC_010460.3: 55190838-55192727
381	WAP	Unassigned	ENSSSCG00000025328	100621346	NW_003541037.1: 493-16061
382	PSMB9	7	ENSSSCG00000001463	654294	NC_010449.4: 29438820-29443905
382	PSMB9	7	ENSSSCG00000001468	100520085	NC_010449.4: 29283630-29289010
383	NOP56	17	ENSSSCG00000027676	100512446	NC_010459.4: 37441096-37446329
383	NOP56	Unassigned	ENSSSCG00000007174	100624528	NW_003539696.: 19593-24831
384	ITGAV	15	ENSSSCG00000016027	397285	NC_010457.4: 101654958-101717935
384	ITGAV	15	ENSSSCG00000030776	100736703	NC_010457.4: 101553588-101649926
385	IGF1R	1	ENSSSCG00000004812	397350	NC_010443.4: 153523944-153853776,
385	IGF1R	Unassigned	ENSSSCG00000030576	100622436	NW_003613283.1: 12376-53778
386	SLC2A13	5	ENSSSCG00000000783	100520492	NC_010447.4: 73942417-74224257
386	SLC2A13	5	Not Present	100737691	NC_010447.4: 74420132-74446406
387	MTTP	8	ENSSSCG00000009179	397381	NC_010450.3: 130036478-130087445
387	MTTP	Unassigned	ENSSSCG00000024539	100739530	NW_003613300.1: 133905-187586
388	TIE1	6	ENSSSCG00000003950	494022	NC_010448.3: 155288445-155322122
388	TIE1	6	ENSSSCG00000021142	100737741	NC_010448.3: 155372786-155376796
389	ZFP36	14	ENSSSCG00000010708	100316849	NC_010456.4: 143677781-143680284
389	ZFP36	6	ENSSSCG00000028056	100623625	NC_010448.3: 43893774-43896362,
390	SLC26A3	9	ENSSSCG00000025267	100170644	NC_010451.3: 118242827-118270349
390	SLC26A3	9	ENSSSCG00000021813	100736578	NC_010451.3: 118299056-118323115
391	NCR1	6	ENSSSCG00000027895	100141419	NC_010448.3: 53693761-53700843
391	NCR1	6	ENSSSCG00000022675	106504116	NC_010448.3 :53693480-53700843
392	SMAD2	1	ENSSSCG00000004505	100155304	NC_010443.4: 106898965-106991410
392	SMAD2	1	Unassigned	100624349	NC_010443.4: 106871976-106896726
393	RASGRP1	1	ENSSSCG00000004791	100522721	NC_010443.4: 148187512-148271559
393	RASGRP1	Unassigned	Unassigned	100626160	NW_003538075.2: 610-68851
394	AFP	8	ENSSSCG00000008949	397586	NC_010450.3: 73777742-73798927
394	AFP	8	ENSSSCG00000030845	100739773	NC_010450.3: 73714692-73721804
395	CLDN1	8	Unassigned	396566	NC_010450.3: 100272051-100272823
395	CLDN1	13	ENSSSCG00000028484	100625166	NC_010455.4: 136971674-136987446
396	SLC2A4	12	ENSSSCG00000023915	396754	NC_010454.3: 54810360-54816580
396	SLC2A4	3	ENSSSCG00000030357	100739542	NC_010445.3: 139903768-139910176
397	OCLN	16	ENSSSCG00000021514	397236	NC_010458.3: 51547473-51598383
397	OCLN	Un	ENSSSCG00000016965	100625208	NW_003537296.2: 44627-160866
398	KDM2B	14	ENSSSCG00000009812	100622493	NC_010456.4: 32986718-33072789,
398	KDM2B	14	ENSSSCG00000029803	100512074	NC_010456.4: 32913010-32976827
399	KDM4B	2	ENSSSCG00000021078	100511181	NC_010444.1: 48863942-48896054
399	KDM4B	2	ENSSSCG00000024570	100738761	NC_010444.3: 74435999-74457090
400	IREB2	7	ENSSSCG00000029885	100153993	NC_010449.4: 52974224-53021936
400	IREB2	7	ENSSSCG00000001756	100737943	NC_010449.4: 53038586-53084429
401	SLC2A8	1	ENSSSCG00000005610	100125551	NC_010443.4: 301835714-301844619
401	SLC2A8	Unassigned	ENSSSCG00000028110	100737373	NW_003539752.1: 3878-98620
402	SLC2A10	17	ENSSSCG00000007451	100520702	NC_010459.4: 54635743-54687372
402	SLC2A10	17	Unassigned	100624487	NC_010459.4: 54526508-54533543
403	PC	2	ENSSSCG00000012926	397630	NC_010444.3: 4594815-4609731
403	PC	2	ENSSSCG00000012925	100514752	NC_010444.3: 4576124-4597502
404	SLC5A10	12	ENSSSCG00000018048	497235	NC_010454.3: 62935020-62950211
404	SLC5A10	12	Unassigned	100621187	NC_010454.3: 62974575-62976089
405	SLC6A7	4	ENSSSCG00000006811	100156430	NC_010446.4: 120320371-120352067
405	SLC6A7	4	ENSSSCG00000027315	100738803	NC_010446.4: 120417494-120445091
406	SLC9C1	13	ENSSSCG00000023918	100736952	NC_010455.4: 157436876-157485061
406	SLC9C1	13	Unassigned	100736747	NC_010455.4: 157244260-157269340
407	SLC10A1	7	ENSSSCG00000002313	100153302	NC_010449.4: 99679201-99699831
407	SLC10A1	Unassigned	ENSSSCG00000022735	100623140	NW_003537559.2: 6175-220140
408	SLC10A6	8	Unassigned	100628004	NC_010450.3: 141308327-141333928
408	SLC10A6	8	ENSSSCG00000028952	102162036	NC_010450.3: 141356721-141357542
409	SLC13A2	18	ENSSSCG00000025510	100512737	NC_010460.3: 88690-110231
409	SLC13A2	12	ENSSSCG00000017763	100737916	NC_010454.3: 46617311-46628167
410	SLC13A4	18	ENSSSCG00000016527	100522048	NC_010460.3: 14324187-14368463
410	SLC13A4	18	Unassigned	100522227	NC_010460.3: 14364641-14369352
411	SLC30A5	16	ENSSSCG00000024880	100171388	NC_010458.3: 51183110-51219031
411	SLC30A5	16	ENSSSCG00000022430	100737089	NC_010458.3: 51026833-51073991
412	SLC40A1	15	ENSSSCG00000027157	100512076	NC_010457.4: 104976413-104997567
412	SLC40A1	15	ENSSSCG00000016040	100737264	NC_010457.4: 104872360-104893526
412	SLC40A1	15	ENSSSCG00000027221	100512258	NC_010457.4: 104666495-104669887
412	SLC40A1	15	ENSSSCG00000026081	100737517	NC_010457.4: 105178809-105198521
412	SLC40A1	15	Not Present	100624199	NC_010457.4: 104675685-104681453
413	SLCO2B1	9	ENSSSCG00000014851	102160472	NC_010451.3: 10692670-10725451
413	SLCO2B1	9	Not Present	102160601	NC_010451.3: 10675159-10694143
414	CDK9	1	ENSSSCG00000005621	100307051	NC_010443.4: 302142973-302146162
414	CDK9	Unassigned	ENSSSCG00000029917	100737331	NW_003538579.2: 945-5622
415	MEPCE	3	ENSSSCG00000025958	100513274	NC_010445.3: 7700267-7704904
415	MEPCE	3	ENSSSCG00000023680	100511498	NC_010445.3: 7601764-7605944
416	MTMR12	16	Unassigned	102161334	NC_010458.3: 19379513-19380806
416	MTMR12	Unassigned	ENSSSCG00000030046	102167330	NW_003539381.1: 1678-15442
417	PLEKHA2	15	Unassigned	102165667	NC_010457.4: 54827034-54840655
417	PLEKHA2	15	ENSSSCG00000015811	100737847	NC_010457.4: 54710283-54731391
418	COL1A1	12	ENSSSCG00000017581	397571	NC_010454.3: 26408350-26419172
418	COL1A1	Unassigned	ENSSSCG00000030313	100738123	NW_003541072.2: 3814-21726
419	XCL1	4	ENSSSCG00000006298	100153155	NC_010446.4: 90116396-90119701
419	XCL1	Unassigned	ENSSSCG00000020892	100624744	NW_003537694.2: 109698-112994
420	ADAMDEC1	14	ENSSSCG00000009645	100517917	NC_010456.4: 9498091-9512852
420	ADAMDEC1	14	Unassigned	100519872	NC_010456.4: 9750685-9753134
421	TTR	6	ENSSSCG00000023686	397419	NC_010448.3: 108123921-108131547
421	TTR	Unassigned	Unassigned	100622640	NW_003538908.2: 3906-61768
422	TFF3	13	ENSSSCG00000022857	100627480	NC_010455.4: 216043521-216046817
422	TFF3	13	Unassigned	100739705	NC_010455.4: 215975536-215976827
423	RELA	2	ENSSSCG00000012981	100135665	NC_010444.3: 5699452-5707267
423	RELA	Un	ENSSSCG00000027479	100627518	NW_003613065.1: 3362-81091
424	ACADVL	3	ENSSSCG00000020972	100520636	NC_010445.3: 139851921-139857142
424	ACADVL	12	ENSSSCG00000017947	100622764	NC_010454.3: 54857352-54863748
425	ACP1	3	ENSSSCG00000008659	100737301	NC_010445.3: 142383352-142396021
425	ACP1	3	ENSSSCG00000024700	100516434	NW_003613079.1: 4129-54400
426	VEGFA	7	ENSSSCG00000001695	397157	NC_010449.4: 44460526-44473797
426	VEGFA	7	ENSSSCG00000001694	100737169	NC_010449.4: 44306947-44314427
427	MAP4K3	3	ENSSSCG00000008475	100519831	NC_010445.3: 107050197-107077542
427	MAP4K3	3	ENSSSCG00000024541	100520016	NC_010445.3: 107080192-107153400
427	MAP4K3	Un	ENSSSCG00000008476	100622259	NW_003613237.1 :57335-121375
428	SOS1	3	ENSSSCG00000008478	100520187	NC_010445.3: 107318479-107466094
428	SOS1	3	ENSSSCG00000030405	102158390	NC_010445.3: 107651687-107657845
429	GYPC	15	ENSSSCG00000030984	100518277	NC_010457.4: 29595083-29625471
429	GYPC	15	ENSSSCG00000015724	100739383	NC_010457.4: 29401275-29405059
430	TSPAN7	X	ENSSSCG00000012238	100526026	NC_010461.4: 38595834-38624148
430	TSPAN7	X	ENSSSCG00000012240	100737045	NC_010461.4: 38769573-38789022
431	KIR2DL1	6	ENSSSCG00000027390	100127456	NC_010448.3: 53980484-53991258
431	KIR2DL1	6	ENSSSCG00000021331	100623517	NC_010448.3: 53657676-53668057
432	PSMD5	1	ENSSSCG00000005507	100155007	NC_010443.4: 292950888-292968734
432	PSMD5	1	ENSSSCG00000030054	100626266	NC_010443.4: 292883100-292887859
433	DDX27	Unassigned	ENSSSCG00000026967	100624422	NW_003541058.2: 2-46361
433	DDX27	17	ENSSSCG00000022915	100625841	NC_010459.4: 57224579-57234093
433	DDX27	17	ENSSSCG00000026672	100626268	NC_010459.4: 57112789-57117981
434	PSEN1	7	ENSSSCG00000002340	780411	NC_010449.4: 102265826-102362534
434	PSEN1	Unassigned	ENSSSCG00000026688	102161398	NW_003539012.2: 35881-61102
435	ACOX1	12	ENSSSCG00000017198	396771	NC_010454.3: 5406195-5412415
435	ACOX1	12	Unassigned	100113422	NC_010454.3: 5472406-5484941
436	SP3	15	ENSSSCG00000015962	100153372	NC_010457.4: 89252306-89330023
436	SP3	Unassigned	ENSSSCG00000026327	100621629
437	ATP2B1	5	ENSSSCG00000027898	397636	NC_010447.4: 97597062-97709794
437	ATP2B1	5	ENSSSCG00000000921	100738700	NC_010447.4: 97776306-97793643
438	PGK1	X	ENSSSCG00000012439	407608	NC_010461.4: 71339754-71351768
438	PGK1	X	ENSSSCG00000012440	100518105	NC_010461.4: 71106618-71118017
439	PDGFRB	2	ENSSSCG00000022741	102166564	NC_010444.3: 158113431-158121743
439	PDGFRB	2	ENSSSCG00000031039	102165673	NC_010444.3: 157908461-157913689
440	KITLG	5	ENSSSCG00000000922	397509	NC_010447.4: 98745850-98834052
440	KITLG	5	Not Present	100626805	NC_010447.4: 98840104-98866863
441	VEGFC	15	ENSSSCG00000015770	100525960	NC_010457.4: 44742834-44776119
441	VEGFC	15	Not Present	102162237	NC_010457.4: 44913587-44923821
442	MAPKBP1	1	ENSSSCG00000004738	100158174	NC_010443.4: 144493955-144548230
442	MAPKBP1	1	ENSSSCG00000023579	100523481	NC_010443.4: 144742955-144745608
443	CD4	5	ENSSSCG00000000687	404704	NC_010447.4: 66326568-66353254
443	CD4	Unassigned	ENSSSCG00000025808	100739681	NW_003537595.2: 4201-12891
443	CD4	Unassigned	Not Present	102161245	NW_003540081.2: 1611-25856
444	JAM2	Unassigned	ENSSSCG00000026252	100621244	NW_003613383.1: 25505-77104
444	JAM2	Unassigned	Not Present	102165757	NW_003613383.1: 306-80680
444	JAM2	13	ENSSSCG00000023028	102166598	NC_010455.4: 199074632-199167953
445	BIVM	11	ENSSSCG00000009534	100512068	NC_010453.4: 78484667-78490802
445	BIVM	Unassigned	ENSSSCG00000028688	102162927	NW_003538803.2:13537-125536
446	ATP13A2	6	ENSSSCG00000025713	102165725	NC_010448.3: 69960877-69981129
446	ATP13A2	6	ENSSSCG00000025105	100523971	NC_010448.3: 69931616-69951934
447	ATP11C	X	Not Present	100738314	NC_010461.4: 130711460-130847781
447	ATP11C	X	ENSSSCG00000012713	100523658	NC_010461.4: 130614132-130659634
448	TNFRSF10B	14	ENSSSCG00000009633	100624226	NC_010456.4: 8270983-8340131
448	TNFRSF10B	14	ENSSSCG00000009635	100153281	NC_010456.4: 7980178-8013638
448	TNFRSF10B	14	Unassigned	100156086	NC_010456.4: 7785083-7817111
449	ERBB2	12	ENSSSCG00000017497	100516641	NC_010454.3: 23049123-23070010
449	ERBB2	Un	ENSSSCG00000028332	102162493	NW_003540514.1: 10194-13651
450	THY1	9	ENSSSCG00000015122	100271931	NC_010451.3: 51639471-51644289
450	THY1	9	Not Present	102161109	NC_010451.3: 51622463-51640352
451	IKBKE	9	ENSSSCG00000015644	100519508	NC_010451.3: 73368465-73391777
451	IKBKE	9	ENSSSCG00000023879	102160067	NC_010451.3: 73474057-73498811
451	IKBKE	Unassigned	Unassigned	102167622	NW_003540020.2: 198-8909
452	PVRL1	9	ENSSSCG00000015124	397247	NC_010451.3: 51881267-51894114
452	PVRL1	9	ENSSSCG00000015125	100522562	NC_010451.3: 52086298-52089835
453	NRG1	15	ENSSSCG00000015839	100739280	NC_010457.4: 60131087-60198499
453	NRG1	15	ENSSSCG00000025008	102164569	NC_010457.4: 59947463-59983046
454	ATXN1L	6	ENSSSCG00000002742	100514525	NC_010448.3: 14454488-14461147
454	ATXN1L	6	ENSSSCG00000025018	102158669	NC_010448.3: 14288506-14295081
455	PDPR	6	ENSSSCG00000002721	102164581	NC_010448.3: 13294709-13299383
455	PDPR	6	ENSSSCG00000025121	100525224	NC_010448.3: 13271117-13289911
456	GAA	12	ENSSSCG00000017156	100526132	NC_010454.3: 2297287-2411495
456	GAA	Unassigned	ENSSSCG00000023922	100623655	NW_003539997.2: 5105-9727
457	LARS	2	ENSSSCG00000014411	100525981	NC_010444.3: 153830763-153904721
457	LARS	Unassigned	ENSSSCG00000025619	100621211	NW_003540505.1: 976-3832
458	IFNW7	1	ENSSSCG00000030941	100154075	NC_010443.4: 224853285-224853857
458	IFNW7	1	ENSSSCG00000030867	100737992	NC_010443.4: 224637797-224638838
459	BTN1A1	7	ENSSSCG00000001132	100153328	NC_010449.4: 22015206-22020706
459	BTN1A1	7	ENSSSCT00000023208	100626139	NC_010449.4: 22299924-22307230
460	NPTN	7	ENSSSCG00000001918	100155307	NC_010449.4: 64428145-64461650
460	NPTN	Unassigned	Unassigned	100739076	NW_003537541.2: 15193-18888
461	FGA	Unassigned	ENSSSCG00000024929	100514666	NW_003538622.2: 19353-25157
461	FGA	8	ENSSSCG00000008998	102158263	NC_010450.3: 78872624-78879147
462	GNAQ	1	Unassigned	654405	NC_010443.4: 257372859-257378851
462	GNAQ	Unassigned	ENSSSCG00000005285	100739531	NW_003540640.2: 1615-182025
463	ASCC3	1	ENSSSCG00000004358	100517018	NC_010443.4: 76107606-76426971
463	ASCC3	Unassigned	ENSSSCG00000028756	100625273	NW_003537952.2: 2231-162920
463	ASCC3	1	ENSSSCG00000004359	102166356	NC_010443.4: 76430427-76466662
463	ASCC3	Unassigned	ENSSSCG00000027267	102158271	NW_003537952.2: 173923-182843
463	ASCC3	1	ENSSSCG00000024589	102166151	NC_010443.4: 76349296-76355526
463	ASCC3	Unassigned	ENSSSCG00000022707	Unassigned	Unassigned
464	MOGS	3	ENSSSCG00000022786	100513204	NC_010445.3: 71840317-71844099
464	MOGS	Unassigned	ENSSSCG00000022420	100627334	NW_003613561.1: 47893-51599
465	MSH2	3	ENSSSCG00000008428	100337661	NC_010445.3: 99052166-99101600
465	MSH2	3	ENSSSCG00000008430	100739713	NC_010445.3: 99182074-99198873
466	GTPBP2	7	ENSSSCG00000001689	100514413	NC_010449.4: 44187032-44197714
466	GTPBP2	15	ENSSSCG00000016348	100512723	NC_010457.4: 153134281-153144475
466	GTPBP2	7	ENSSSCG00000022976	100737129	NC_010449.4: 44294769-44299051
467	TBCK	8	ENSSSCG00000021784	100738532	NC_010450.3: 123951871-124059413
467	TBCK	8	ENSSSCG00000009154	102164858	NC_010450.3: 123893807-123900301
468	UHRF2	1	ENSSSCG00000005201	102168004	NC_010443.4: 241357141-241363212
468	UHRF2	1	Unassigned	102167251	NC_010443.4: 241252789-241257164
469	FICD	14	ENSSSCG00000009945	100621588	NC_010456.4: 44806796-44812173
469	FICD	Unassigned	ENSSSCG00000027880	100626979	NW_003613578.1: 28352-33776
470	TXNDC11	Unassigned	ENSSSCG00000027889	100622177	NW_003613519.1: 23293-83482
470	TXNDC11	3	ENSSSCG00000007897	100518656	NC_010445.3: 32253020-32286141
471	RAD17	16	ENSSSCG00000029104	100737006	NC_010458.3: 51333408-51338662
471	RAD17	Unassigned	ENSSSCG00000028283	100624938	NW_003537296.2: 44627-69626)
471	RAD17	16	ENSSSCG00000016960	100515763	NC_010458.3: 51424229-51448330
472	GUCY1B3	8	ENSSSCG00000008870	444999	NC_010450.3: 46747661-46765506
472	GUCY1B3	8	ENSSSCG00000030504	100621578	NC_010450.3: 46567930-46605759
473	KIF22	Unassigned	Unassigned	100620662	NW_003538641.2: 37050-46879
473	KIF22	3	ENSSSCG00000029509	100623146	NC_010445.3: 18548867-18567499
474	SDCCAG8	10	ENSSSCG00000028096	100513423	NC_010452.3: 18268467-18473941
474	SDCCAG8	10	ENSSSCG00000010871	100623098	NC_010452.3: 18607328-18692351
475	LONP1	2	ENSSSCG00000013526	100511917	NC_010444.3: 73788290-73808755
475	LONP1	2	ENSSSCG00000027128	100622930	NC_010444.3: 73974087-73993425
476	NAA35	10	ENSSSCG00000010956	100517363	NC_010452.3: 33267122-33346535
476	NAA35	10	Unassigned	102160986	NC_010452.3: 33359292-33361677
477	DAG1	13	Unassigned	100738331	NC_010455.4: 35315091-35317375
477	DAG1	Unassigned	ENSSSCG00000030708	100620392	NW_003613068.1: 79041-97714)
478	ZSCAN21	3	ENSSSCG00000021941	100518654	NC_010445.3: 7254033-7266269
478	ZSCAN21	14	ENSSSCG00000009866	100157987	NC_010456.4: 40083005-40084663
479	BNC2	1	ENSSSCG00000025613	100513064	NC_010443.4: 229662421-230105141
479	BNC2	Unassigned	ENSSSCG00000005180	102159701	NW_003613538.1: 76503-242479
479	BNC2	Unassigned	ENSSSCG00000029664	100739643	NW_003613538.1: 25978-31421
480	PELP1	12	ENSSSCG00000028887	102157970	NC_010454.3: 54395817-54418443
480	PELP1	12	ENSSSCG00000017922	102157435	NC_010454.3: 54343275-54345008
481	B3GNT7	15	ENSSSCG00000020897	100736860	NC_010457.4: 145895160-145899800
481	B3GNT7	15	ENSSSCG00000023347	100737088	NC_010457.4: 145842178-145846478
482	DIAPH3	11	ENSSSCG00000009448	100737986	NC_010453.4: 34600374-34678608
482	DIAPH3	Unassigned	Not Present	102166759	NW_003537076.2: 1298-11336
483	SYNE1	1	ENSSSCG00000024114	100737638	NC_010443.4: 16316486-16508198
483	SYNE1	1	ENSSSCG00000021273	100737550	NC_010443.4: 16252369-16262946
484	ABCC6	3	ENSSSCG00000028668	102162987	NC_010445.3: 29191599-29194176
484	ABCC6	Unassigned	ENSSSCG00000021157	Not Present	Not Present
485	MDM1	5	ENSSSCG00000000483	100625194	NC_010447.4: 35441657-35486583
485	MDM1	Unassigned	ENSSSCG00000028515	100628087	NW_003613382.1: 185338-218581
486	TECPR2	7	ENSSSCG00000002528	100626637	NC_010449.4: 129328745-129378177)
486	TECPR2	Unassigned	Unassigned	100620888	NW_003537997.2: 2002-27550
486	TECPR2	7	ENSSSCG00000024055	100158172	NC_010449.4: 129275117-129319933
487	PTPN23	13	Unassigned	100158195	NC_010455.4: 33422815-33483422
487	PTPN23	Unassigned	ENSSSCG00000022681	100622263	NW_003539318.2: 4650-7245
488	DUS3L	2	ENSSSCG00000023199	100512091	NC_010444.3: 73854190-73859249
488	DUS3L	2	ENSSSCG00000026135	100513458	NC_010444.3: 73719535-73724594
489	RNF169	9	ENSSSCG00000021822	100739168	NC_010451.3: 10200944-10229297
489	RNF169	9	ENSSSCG00000014844	102166949	NC_010451.3: 10124035-10151982
489	RNF169	9	Unassigned	102167193	NC_010451.3: 10099380-10106490
489	RNF169	9	Unassigned	102161797	NC_010451.3: 86820097-86825353
490	LIFR	16	ENSSSCG00000016850	397451	NC_010458.3: 24923887-25016406,
490	LIFR	16	ENSSSCG00000027158	102167255	NC_010458.3: 24852898-24857618
491	RPGR	X	ENSSSCG00000012235	102159572	NC_010461.4: 38140495-38156586
491	RPGR	Unassigned	ENSSSCG00000025825	100621314	NW_003541187.2: 12452-56415,
491	RPGR	X	ENSSSCG00000012235	100511730	NC_010461.4: 38069611-38085963
492	MYO5C	1	ENSSSCG00000004621	100155557	NC_010443.4: 132497203-132624942
492	MYO5C	1	Not Present	102168095	NC_010443.4: 132488562-132491573
493	CTSF	2	ENSSSCG00000027368	100520004	NC_010444.3: 4930953-4936151
493	CTSF	2	ENSSSCG00000021340	100737905	NC_010444.3: 4839805-4844994
494	TNFRSF11B	4	ENSSSCG00000027762	100738370	NC_010446.4: 20921076-20949275
494	TNFRSF11B	4	ENSSSCG00000020707	100049688	NC_010446.4: 21130449-21158444
494	TNFRSF11B	Unassigned	ENSSSCG00000022619	100739556	NW_003613454.1: 4435-27962
495	PIP4K2C	5	ENSSSCG00000000436	100520306	NC_010447.4: 24821711-24826148
495	PIP4K2C	Unassigned	ENSSSCG00000030474	100516802	NW_003613507.1: 55420-62266
495	PIP4K2C	5	ENSSSCG00000000436	100520306	NC_010447.4: 24821711-24826148
495	PIP4K2C	5	ENSSSCG00000030474	102162907	NC_010447.4: 24820286-24823549
496	MAD1L1	3	ENSSSCG00000024952	102157652	NC_010445.3: 1857675-1883565
496	MAD1L1	3	ENSSSCG00000022641	102165020	NC_010445.3: 1335385-1377158
497	CEBPB	17	ENSSSCG00000024816	100739855	NC_010459.4: 57945931-57947933
497	CEBPB	17	ENSSSCG00000028739	397360	NC_010459.4: 58041640-58042680
498	EXOC6B	3	ENSSSCG00000008310	100522368	NC_010445.3: 73603742-73723198
498	EXOC6B	3	ENSSSCG00000022848	102167014	NC_010445.3: 73426188-73435041
499	PRLHR	14	ENSSSCG00000024110	100523144	NC_010456.4: 140132636-140134091
499	PRLHR	14	ENSSSCG00000022465	100739833	NC_010456.4: 140234169-140235625
500	MST1	13	ENSSSCG00000011386	100512987	NC_010455.4: 35394134-35399882
500	MST1	Unassigned	ENSSSCG00000029588	100626310	NW_003613325.1: 61358-66565
501	ADAM10	1	ENSSSCG00000004595	397345	NC_010443.4: 125476146-125527319
501	ADAM10	1	ENSSSCG00000004594	100736984	NC_010443.4: 125332943-125381916
501	ADAM10	1	Unassigned	102162049	NC_010443.4: 125384131-125388395
502	PIK3R1	16	ENSSSCG00000016958	100514498	NC_010458.3: 50367125-50379586
502	PIK3R1	16	ENSSSCG00000021964	100623707	NC_010458.3: 50136027-50148652
503	DLK1	7	ENSSSCG00000028773	497066	NC_010449.4: 132339547-132345907
503	DLK1	7	ENSSSCG00000027337	100624633	NC_010449.4: 132179638-132192277
504	CHORDC1	9	ENSSSCG00000014934	100134961	NC_010451.3: 26044315-26060725
504	CHORDC1	9	Unassigned	102164238	NC_010451.3: 25963650-25968066
505	THADA	Unassigned	ENSSSCG00000027706	100621733	NW_003537889.2: 2176-33712
505	THADA	3	ENSSSCG00000008459	100737879	NC_010445.3: 102939995-103102896
506	ZSWIM7	12	Unassigned	102165097	NC_010454.3: 62463380-62477185
506	ZSWIM7	Unassigned	Unassigned	100625779	NW_003537812.1: 2020-11900
507	ZNF581	6	ENSSSCG00000023137	100620473	NC_010448.3: 54733838-54735742
507	ZNF581	6	Unassigned	100620373	NC_010448.3: 54584154-54585910
508	PEX10	6	ENSSSCG00000029881	100624129	NC_010448.3: 58704785-58710633
508	PEX10	6	ENSSSCG00000027916	100736805	NC_010448.3: 58926693-58932590
509	MITF	13	ENSSSCG00000011512	414902	NC_010455.4: 56593519-56594255
509	MITF	13	ENSSSCG00000011514	100736857	NC_010455.4: 56437474-56475189
509	MITF	13	Not Present	102167244	NC_010455.4: 56614699-56618414
510	PITPNA	12	ENSSSCG00000025248	100623388	NC_010454.3: 49624343-49670232
510	PITPNA	Unassigned	ENSSSCG00000026381	100620622	NW_003537869.2: 917-25639
511	PSMD1	15	ENSSSCG00000016272	100153828	NC_010457.4: 145524708-145629784
511	PSMD1	Unassigned	ENSSSCG00000022019	100621604	NW_003538790.2: 3775-12763
512	DNAH7	15	Unassigned	100157866	NC_010457.4: 110692095-110841024
512	DNAH7	15	Unassigned	102167842	NC_010457.4: 110955143-110972616
513	CABP7	14	ENSSSCG00000009990	100738645	NC_010456.4: 49773053-49792478
513	CABP7	Unassigned	ENSSSCG00000009985	100519801	NW_003613466.1: 50323-60411
514	NEUROG1	2	ENSSSCG00000014309	100511625	NC_010444.3: 143226166-143229962
514	NEUROG1	Unassigned	ENSSSCG00000025347	100624595	NW_003613376.1: 5081-6091
515	ZNF407	1	Unassigned	100737356	NC_010443.4: 165430347-165435015
515	ZNF407	1	Unassigned	100156378	NC_010443.4: 165595415-165635738
516	SPG21	1	ENSSSCG00000004544	100514084	NC_010443.4: 117674911-117700324
516	SPG21	1	ENSSSCG00000026645	100622567	NC_010443.4: 117911461-117921926
517	ZNF200	3	ENSSSCG00000007965	100736991	NC_010445.3: 40340562-40357930
517	ZNF200	3	Unassigned	100736942	NC_010445.3: 40337301-40341535
517	ZNF200	Unassigned	ENSSSCG00000021423	102158823	NW_003537818.1: 7618-11192
518	ZNF800	18	ENSSSCG00000024157	100622672	NC_010460.3: 21947734-21967210
518	ZNF800	18	ENSSSCG00000021685	100737833	NC_010460.3: 22157808-22171949
519	ZNF33B	Unassigned	ENSSSCG00000023704	100620106	NW_003538238.2: 20205-22539
519	ZNF33B	14	ENSSSCG00000028345	100627762	NC_010456.4: 65658244-6574230
520	ZSCAN16	7	ENSSSCG00000022664	100738979	NC_010449.4: 23888446-23904001
520	ZSCAN16	7	ENSSSCG00000001198	100152501	NC_010449.4: 23730861-23746416
521	ZNF341	17	ENSSSCG00000021769	100516407	NC_010459.4: 42169167-42179362
521	ZNF341	17	Unassigned	100156678	NC_010459.4: 42184843-42200870
522	PATZ1	14	ENSSSCG00000010027	100153931	NC_010456.4: 51249711-51255313
522	PATZ1	14	Unassigned	100739740	NC_010456.4: 51186332-51195102
522	PATZ1	14	Unassigned	102164297	NC_010456.4: 51162548-51196345
523	BDH2	8	ENSSSCG00000022282	100522692	NC_010450.3: 126942604-126966443
523	BDH2	8	Unassigned	100739331	NC_010450.3: 126848720-126852379
523	BDH2	8	ENSSSCG00000009163	100739409	NC_010450.3: 126933557-126939321
524	ABT1	7	ENSSSCG00000022394	100156526	NC_010449.4: 22187211-22190354
524	ABT1	7	ENSSSCG00000027958	100153723	NC_010449.4: 22544467-22547601
525	WAPAL	14	ENSSSCG00000010357	100157544	NC_010456.4: 94746695-94842124
525	WAPAL	14	Unassigned	100736629	NC_010456.4: 94702154-94738525
527	MICU2	11	ENSSSCG00000024667	100520092	NC_010453.4: 532617-588905
527	MICU2	Unassigned	Unassigned	100623901	NW_003539845.2: 24753-61154
527	MICU2	11	Unassigned	100739069	NC_010453.4: 540295-543694
528	GLUL	9	ENSSSCG00000015545	396944	NC_010451.3: 135909152-135909595
528	GLUL	3	Unassigned	100738647	NC_010445.3: 29887602-29907699
529	TTF2	4	ENSSSCG00000006733	100156166	NC_010446.4: 113596176-113640551
529	TTF2	Unassigned	ENSSSCG00000021274	100623372	NW_003613343.1: 31585-58614
530	SCAP	13	ENSSSCG00000026281	494015	NC_010455.4: 33483930-33551354
530	SCAP	Unassigned	Not Present	100622174	NW_003539318.2: 353-4020
531	SULF2	17	ENSSSCG00000007456	Not Present	Not Present
531	SULF2	17	ENSSSCG00000007457	100152351	NC_010459.4: 55891499-56009545
532	NFYA	7	ENSSSCG00000001611	100152461	NC_010449.4: 41442475-41464729,
532	NFYA	7	ENSSSCG00000001600	100151920	NC_010449.4: 41682832-41705518
533	ATRX	X	Not Present	100286857	NC_010461.4: 70634541-70790542
533	ATRX	X	ENSSSCG00000012433	100739509	NC_010461.4: 70610947-70630976
533	ATRX	X	ENSSSCG00000012434	102158984	NC_010461.4: 70573611-70581740
534	ATRX	X	ENSSSCG00000012434	100514440	NC_010461.4: 70390620-70509324
534	ATRX	X	ENSSSCG00000021054	102157887	NC_010461.4: 70165734-70173316
535	DDX24	7	ENSSSCG00000002470	100157901	NC_010449.4: 122186509-122207165
535	DDX24	7	ENSSSCG00000023966	100620190	NC_010449.4: 122374850-122383718
536	RNF169	9	ENSSSCG00000021822	100739168	NC_010451.3: 10200944-10229297
536	RNF169	9	ENSSSCG00000014844	102166949	NC_010451.3: 10124035-10151982
537	RNF169	9	Unassigned	102167193	NC_010451.3: 10099380-10106490
537	RNF169	9	Unassigned	102161797	NC_010451.3: 86820097-86825353
538	UBAP1	10	ENSSSCG00000030649	100739464	NC_010452.3: 36731614-36768768
538	UBAP1	10	ENSSSCG00000021761	100525246	NC_010452.3: 36740010-36741878,
538	UBAP1	10	Not Present	102164162	NC_010452.3: 36632228-36813615
539	FNTB	7	ENSSSCG00000002281	100512293	NC_010449.4: 95473097-95507362
539	FNTB	7	Not Present	100152872	NC_010449.4: 95448788-95466530
540	HOXA13	18	ENSSSCG00000029666	100359352	NC_010460.3: 50007054-50008334
540	HOXA13	Unassigned	ENSSSCG00000021780	100623306	NW_003613473.1: 182134-185794
541	HOXA10	18	ENSSSCG00000016699	100620451	NC_010460.3: 49832606-49835487
541	HOXA10	18	ENSSSCG00000021204	100737679	NC_010460.3: 50027027-50036446
542	LONP1	2	ENSSSCG00000013526	100511917	NC_010444.3: 73788290-73808755
542	LONP1	2	ENSSSCG00000027128	100622930	NC_010444.3: 73974087-73993425
543	NOL11	12	ENSSSCG00000017275	100524893	NC_010454.3: 14570760-14593275
543	NOL11	12	ENSSSCG00000025451	100524704	NC_010454.3: 14394979-14411057
544	METTL16	Unassigned	ENSSSCG00000017833	100626128	NW_003538347.2: 10937-60124
544	METTL16	12	ENSSSCG00000017832	100512985	NC_010454.3: 50272994-50309888
545	VPS41	18	ENSSSCG00000016772	100519233	NC_010460.3: 60565820-60729830
545	VPS41	18	Not Present	102160444	NC_010460.3: 60826250-60850366
546	GKN2	3	ENSSSCG00000026541	100125970	NC_010445.3: 76885074-76893021
546	GKN2	3	ENSSSCG00000028262	100737387	NC_010445.3: 76955642-76963841
547	EPAS1	3	ENSSSCG00000008443	100037272	NC_010445.3: 100157832-100211343
547	EPAS1	Unassigned	Unassigned	102164245	NW_003538356.2: 39194-48962
548	PRSS44	13	ENSSSCG00000011323	100516643	NC_010455.4: 32947747-32951521
548	PRSS44	13	ENSSSCG00000011324	100623883	NC_010455.4: 32901578-32906884
548	TTN	15	Unassigned	100620261	NC_010457.4: 93936378-93999432
548	TTN	Unassigned	ENSSSCG00000024087	102161645	NW_003538330.2: 74737-111516
549	TTN	15	Unassigned	100620445	NC_010457.4: 93841419-93922836
549	TTN	Unassigned	Unassigned	100625421	NW_003538330.2: 92-71660
549	TTN	Unassigned	Unassigned	100737794	NW_003540343.1: 621-3298
550	TRIM5	9	ENSSSCG00000014670	733579	NC_010451.3: 4724246-4737190
550	TRIM5	Unassigned	ENSSSCG00000029712	100738990	NW_003613567.1: 49724-63197
551	SLC45A2	16	ENSSSCG00000016821	606748	NC_010458.3: 20718138-20758865
551	SLC45A2	16	Unassigned	102162578	NC_010458.3: 20672848-20676014
552	BTD	13	ENSSSCG00000011193	100736917	NC_010455.4: 2750417-2810412
552	BTD	13	ENSSSCG00000023945	100737147	NC_010455.4: 3047966-3049349
552	BTD	13	ENSSSCG00000020687	100518580	NC_010455.4: 2861917-2863300,
553	BTK	X	ENSSSCG00000012495	100517988	NC_010461.4: 91013947-91039062,
553	BTK	Unassigned	ENSSSCG00000026742	100627308	NW_003540959.1: 33505-64788
554	CD180	16	ENSSSCG00000016957	397644	NC_010458.3: 49212355-49229137
554	CD180	16	Unassigned	100739765	NC_010458.3: 49109163-49110945
555	CD300LF	12	ENSSSCG00000017234	102158693	NC_010454.3: 6490159-6505281
555	CD300LF	12	ENSSSCG00000017235	100515852	NC_010454.3: 6585861-6604813
556	CLPX	1	ENSSSCG00000004927	100151784	NC_010443.4: 180698287-180747236
556	CLPX	1	Not Present	100736861	NC_010443.4: 180746619-180748046
557	CUL4B	X	ENSSSCG00000012603	106504060	NC_010461.4112928414-112943332
557	CUL4B	X	ENSSSCG00000029478	100513454	NC_010461.4: 112928420-112943307
558	DERL1	4	ENSSSCG00000021004	100626802	NC_010446.4: 17236667-17252340
558	DERL1	4	Unassigned	102161985	NC_010446.4: 17112327-17113853
559	DSC2	6	ENSSSCG00000003725	100516678	NC_010448.3: 107448230-107641879
559	DSC2	6	Unassigned	102160513	NC_010448.3: 107826393-107828621
559	DSC2	Unassigned	ENSSSCG00000024800	100623651	NW_003613191.1: 113133-140185
560	DTX3	Unassigned	ENSSSCG00000030259	100521724	NW_003613507.1: 49217-53016
560	DTX3	5	ENSSSCG00000000449	100620343	NC_010447.4: 24734099-24820524
561	LIPC	1	ENSSSCG00000004596	100233189	NC_010443.4: 125418537-125667649
561	LIPC	1	ENSSSCG00000021143	100737035	NC_010443.4: 125442788-125450409
562	B2M	1	ENSSSCG00000004682	397033	NC_010443.4: 141532995-141545729
562	B2M	1	ENSSSCG00000004687	100738527	NC_010443.4: 141436835-141442945
563	SLC25A27	7	ENSSSCG00000001720	100157774	NC_010449.4: 48092202-48121655
563	SLC25A27	7	ENSSSCG00000026035	100514471	NC_010449.4: 47577417-47585442
564	SLC7A2	17	ENSSSCG00000006987	100037298	NC_010459.4: 5704846-5725732
564	SLC7A2	Unassigned	Unassigned	100736635	NW_003540279.2: 17836-27851
565	SLC22A4	2	ENSSSCG00000014275	100271724	NC_010444.3: 139999188-140043145
565	SLC22A4	1	Unassigned	102167136	NC_010443.4: 253849189-253884571
566	BCS1L	Unassigned	ENSSSCG00000022892	100626589	NW_003613036.1: 39002-41876
566	BCS1L	15	ENSSSCG00000026964	102161979	NC_010457.4: 133837684-133838348
567	USP32	12	ENSSSCG00000017685	100737416	NC_010454.3: 39526366-39535691)
567	USP32	12	Unassigned	102162720	NC_010454.3: 39662736-39667615
568	INHBC	5	ENSSSCG00000026814	100620084	NC_010447.4: 24639066-24770070
568	INHBC	5	ENSSSCG00000028797	102164413	NC_010447.4: 24685739-24688037
569	TMPRSS15	13	ENSSSCG00000012019	397152	NC_010455.4: 192997371-193144467
569	TMPRSS15	13	Not Present	102163352	NC_010455.4: 193248691-193255155
570	EBF2	14	ENSSSCG00000009655	100155094	NC_010456.4: 10984582-11187641
570	EBF2	Unassigned	ENSSSCG00000009656	100623800	NW_003537784.2: 110179-134360
571	SRP14	1	ENSSSCG00000004785	100620327	NC_010443.4: 146466528-146470280
571	SRP14	1	ENSSSCG00000029702	100522176	NC_010443.4: 146254792-146258548
572	PDZK1	4	ENSSSCG00000006693	100152549	NC_010446.4: 109286293-109318092
572	PDZK1	4	ENSSSCG00000024957	100736708	NC_010446.4: 109536099-109540772
573	BIN2	5	ENSSSCG00000000223	100519772	NC_010447.4: 17315117-17331382
573	BIN2	Unassigned	ENSSSCG00000026765	100626338	NW_003540937.1: 12800-28642
574	NACAD	18	ENSSSCG00000016733	100511728	NC_010460.3: 55215996-55225614)
574	NACAD	18	ENSSSCG00000027395	100626680	NC_010460.3: 55364900-55374115
575	ANKRD33B	Unassigned	ENSSSCG00000022455	100620668	NW_003540674.2: 6314-73178
575	ANKRD33B	16	ENSSSCG00000017124	100523704	NC_010458.3: 86761442-86843793,
576	ABCA12	15	ENSSSCG00000016172	100512445	NC_010457.4: 129788302-129879763
576	ABCA12	15	Unassigned	100738386	NC_010457.4: 129965070-130156703
576	ABCA12	Unassigned	Unassigned	102166763	NW_003538241.2: 24860-65860
577	ABCC1	3	ENSSSCG00000028792	396909	NC_010445.3: 28874000-29063405
577	ABCC1	3	ENSSSCG00000007874	733619	NC_010445.3: 29067571-29173044
578	ADAP1	3	ENSSSCG00000007547	397453	NC_010445.3: 429376-43095
578	ADAP1	3	ENSSSCG00000027943	102165475	NC_010445.3: 672969-691416
579	S100A11	4	ENSSSCG00000006610	445534	NC_010446.4: 106194355-106199599
579	S100A11	Unassigned	ENSSSCG00000025269	100620367	NW_003539596.2: 118651-123978
580	HSPB1	3	ENSSSCG00000024482	493184	NC_010445.3: 9925991-9927359
580	HSPB1	3	ENSSSCG00000028568	100624812	NC_010445.3: 10049289-10051008
581	SIRPA	17	ENSSSCG00000028461	494566
581	SIRPA	Unassigned	ENSSSCG00000007181	100736623
581	SIRPA	17	ENSSSCT00000033347	102161654
582	ARL3	14	ENSSSCG00000024308	595114	NC_010456.4: 123606457-123618545
582	ARL3	14	ENSSSCG00000010588	100738973	NC_010456.4: 123522425-123534471
583	SUV39H2	10	ENSSSCG00000011048	664651	NC_010452.3: 51607829-51633134
583	SUV39H2	Unassigned	ENSSSCG00000023928	100738592	NW_003539420.1: 3546-29244
584	TRIM6	Unassigned	ENSSSCG00000027645	100525062	NW_003613567.1: 19750-24992
584	TRIM6	9	ENSSSCG00000014672	100622028	NC_010451.3: 4676308-4697006
585	TAP1	7	ENSSSCG00000025618	733649	NC_010449.4: 29274670-29283290
585	TAP1	7	ENSSSCG00000020893	100520621	NC_010449.4: 29429379-29438656,
586	RGN	X	ENSSSCG00000012268	768107	NC_010461.4: 46562644-46586726
586	RGN	X	ENSSSCG00000022390	106504108	NC_010461.4 :46562649-46586371
587	SNCG	14	ENSSSCG00000021159	100125343	NC_010456.4: 95191841-95206388
587	SNCG	14	ENSSSCG00000021391	100154755	NC_010456.4: 95309380-95314249
588	BCL10	4	ENSSSCG00000025691	100125346	NC_010446.4: 143237003-143244894)
588	BCL10	4	ENSSSCG00000026638	100153411	NC_010446.4: 143327838-143336857
589	C10orf120	14	ENSSSCG00000010717	100125841	NC_010456.4: 143906027-143908005
589	C10orf120	6	ENSSSCG00000002976	100520790	NC_010448.3: 43611451-43613275)
589	C10orf120	16	Unassigned	100524222	NC_010458.3: 16441936-16442819
590	AQP8	3	ENSSSCG00000025723	100127152	NC_010445.3: 22088432-22099309
590	AQP8	3	ENSSSCG00000024605	100739420	NC_010445.3: 21902243-21913302
591	MICB	7	ENSSSCG00000001394	100135034	NC_010449.4: 27212108-2721628
591	MICB	7	ENSSSCG00000001395	100153163	NC_010449.4: 27222515-27236277
592	DRD1	16	ENSSSCG00000029037	100144487	NC_010458.3: 53333844-53337433
592	DRD1	16	ENSSSCG00000024289	100627297	NC_010458.3: 53191049-53193692
593	MOG	7	ENSSSCG00000001248	100141421	NC_010449.4: 25181816-25192432
593	MOG	7	Not Present	100514169	NC_010449.4: 25020917-25032757
594	PPP1R11	7	ENSSSCG00000024259	100141423	NC_010449.4: 24991513-24995003
594	PPP1R11	7	ENSSSCG00000028347	100153294	NC_010449.4: 25151312-25154573
595	CPT1A	2	ENSSSCG00000012880	399527	NC_010444.3: 2844854-2874141
595	CPT1A	2	ENSSSCG00000012881	102161205	NC_010444.3: 2828704-2838699
596	KLF10	4	ENSSSCG00000027480	100153665	NC_010446.4: 37443346-37453432
596	KLF10	Unassigned	ENSSSCG00000027819	100736716	NW_003538320.2: 10963-23976
597	PDX1	11	ENSSSCG00000009312	397288	NC_010453.4: 4961177-4966632
597	PDX1	11	ENSSSCG00000009315	100737514	NC_010453.4: 5083286-5087518
598	MAP2K1	1	ENSSSCG00000004943	100233191	NC_010443.4: 182187631-182196671
598	MAP2K1	1	Not Present	100737890	NC_010443.4: 182138322-182177925
599	PFKFB1	X	ENSSSCG00000012345	100233197	NC_010461.4: 53709561-53795093,
599	PFKFB1	X	Unassigned	100736786	NC_010461.4: 53524774-53535965
600	SMYD3	10	ENSSSCG00000010880	100294707	NC_010452.3: 20923785-21568712
600	SMYD3	10	ENSSSCG00000020956	100736757	NC_010452.3: 20633951-20666719
601	ZNRD1	7	ENSSSCG00000001245	100152094	NC_010449.4: 25156351-25161054
601	ZNRD1	7	ENSSSCG00000001239	100155727	NC_010449.4: 24996687-25001397
602	TPO	3	ENSSSCG00000025035	445522	NC_010445.3: 141795650-141819903
602	TPO	3	ENSSSCG00000024423	100515541	NC_010445.3: 142047137-142071403
603	GABARAP	12	ENSSSCG00000017936	100462752	NC_010454.3: 54842364-54844400
603	GABARAP	3	ENSSSCG00000027343	100624395	NC_010445.3: 139871338-139873397
604	GHRH	17	ENSSSCG00000026282	100499556	NC_010459.4: 45876442-45887092,
604	GHRH	Unassigned	ENSSSCG00000007332	100624462	NW_003613026.1: 18367-23642
605	THRSP	9	ENSSSCG00000020745	100738008	NC_010451.3: 13814612-13819199
605	THRSP	9	ENSSSCG00000024447	100512730	NC_010451.3: 13580052-13584469
606	GMFB	Unassigned	ENSSSCG00000026294	100625819	NW_003613034.1: 204945-218963
606	GMFB	1	ENSSSCG00000005048	100511732	NC_010443.4: 204365779-204373052
607	CCDC91	5	ENSSSCG00000024232	100513281	NC_010447.4: 48837142-48878336
607	CCDC91	5	ENSSSCG00000000543	102157661	NC_010447.4: 48589782-48690987
607	CCDC91	Unassigned	ENSSSCG00000027440	100513472	NW_003539824.2: 6919-13121
608	PUS3	9	ENSSSCG00000011097	100512802	NC_010451.3: 58625436-58635136)
608	PUS3	Unassigned	ENSSSCG00000015222	102167660	NW_003537253.1: 78409-88255
609	NDUFC2	9	ENSSSCG00000014889	100513030	NC_010451.3: 13821219-13827254
609	NDUFC2	9	ENSSSCG00000023365	102157422	NC_010451.3: 13586626-13592945
610	PAQR7	6	Unassigned	102166617	NC_010448.3: 76962770-76969212
610	PAQR7	6	ENSSSCG00000003551	396558	NC_010448.3: 76874374-76881066
610	PAQR7	6	ENSSSCG00000026909	100737469	NC_010448.3: 76946547-76952949
611	PAQR8	7	ENSSSCG00000002619	396559	NC_010449.4: 52679481-52682108
611	PAQR8	7	ENSSSCG00000001750	100153743	NC_010449.4: 133950283-133955099
612	TRO	X	ENSSSCG00000024814	396561	NC_010461.4: 53537394-53539572
612	TRO	X	ENSSSCG00000012344	100522356	NC_010461.4: 53700769-53708135
613	PSMB8	7	ENSSSCG00000028872	396975	NC_010449.4: 29425070-29428073
613	PSMB8	7	ENSSSCG00000026951	100153464	NC_010449.4: 29269958-29273713
614	HMGB2	Unassigned	ENSSSCG00000022459	397130	NW_003613562.1: 37394-38900
614	HMGB2	14	ENSSSCG00000009704	100625333	NC_010456.4: 17860947-17862757	Annotated as a pseudogene in the current NCBI build.
615	CNGA1	8	ENSSSCG00000024246	397366	NC_010450.3: 39950659-39971201,
615	CNGA1	8	ENSSSCG00000022781	100738116	NC_010450.3: 39867424-39881432
616	HMG20A	7	ENSSSCG00000001871	100156673	NC_010449.4: 62233311-62261715
616	HMG20A	Unassigned	ENSSSCG00000024002	100737571	NW_003538604.2: 58804-119719
617	HERC1	1	ENSSSCG00000004561	100153537	NC_010443.4: 119362027-119560531
617	HERC1	1	Unassigned	102159377	NW_003539206.2: 27743-81694
617	HERC1	Unassigned	Unassigned	100624688	NC_010443.4: 119218293-119263274
618	VIL1	15	ENSSSCG00000016196	100156373	NC_010457.4: 133479138-133508225
618	VIL1	15	Unassigned	102161492	NC_010457.4: 133468237-133473294
619	DRC1	3	ENSSSCG00000008568	102159735	NC_010445.3: 119717738-119744243
619	DRC1	3	Unassigned	102160088	NC_010445.3: 119547672-119558973
620	MAST4	16	ENSSSCG00000016956	100514689	NC_010458.3: 48743147-49107882
620	MAST4	16	ENSSSCG00000025852	102158018	NC_010458.3: 49238298-49282674
621	MYOCD	12	Unassigned	102166199	NC_010454.3: 59928695-59945526
621	MYOCD	12	Unassigned	396571	NC_010454.3: 59862771-59937782
622	SLC4A11	17	ENSSSCG00000007157	100157069	NC_010459.4: 36837930-36840147
622	SLC4A11	17	ENSSSCG00000025204	102158150	NC_010459.4: 36821319-36827098
622	SLC4A11	Un	ENSSSCG00000022135	100523100
623	IARS	3	ENSSSCG00000008068	100624746	NC_010445.3: 42962890-43014264
623	IARS	3	ENSSSCG00000029797	100623684	NC_010445.3: 43196701-43221066
624	MARS	Unassigned	ENSSSCG00000023370	100516610	NW_003613507.1: 120994-139990,
624	MARS	5	ENSSSCG00000023318	102164668	NC_010447.4: 24789442-24798879
625	TARS	16	ENSSSCG00000016817	100526191	NC_010458.3: 20313894-20350362
625	TARS	Unassigned	ENSSSCG00000023256	100526020	NC_010458.3: 20197458-20198527
626	YARS2	Unassigned	ENSSSCG00000029309	100624597	NW_003541059.2: 18511-25771
626	YARS2	5	ENSSSCG00000000529	102165468	NC_010447.4: 44786507-44790062
627	IRS1	15	ENSSSCG00000025729	100512686	NC_010457.4: 142086102-142153532)
627	IRS1	15	Unassigned	102164570	NC_010457.4: 141914484-141921294
628	EIF2AK2	3	ENSSSCG00000008496	397588	NC_010445.3: 109641276-109667770
628	EIF2AK2	3	Not Present	100523731	NC_010445.3: 109622392-109637716
629	GOLGA1	1	ENSSSCG00000005597	100515524	NC_010443.4: 299480224-299531286
629	GOLGA1	Unassigned	ENSSSCG00000024875	100623535	NW_003537913.2: 13401-41332
630	GOLGA3	1	ENSSSCG00000009733	100155657	NC_010456.4: 24089401-24133626
630	GOLGA3	Unassigned	ENSSSCG00000022782	100627867	NW_003540965.2: 6228-18323
631	KPNA6	6	ENSSSCG00000026650	397539	NC_010448.3: 82459080-82514792
631	KPNA6	6	ENSSSCG00000023511	100621713	NC_010448.3: 82619752-82644314
632	AQR	1	ENSSSCG00000004802	100738040	NC_010443.4: 152297906-152374125
632	AQR	1	ENSSSCG00000022186	102166723	NC_010443.4: 152226914-152246836
633	AK4	6	ENSSSCG00000003808	733667	NC_010448.3: 135587473-135663763
633	AK4	Unassigned	ENSSSCG00000030462	100626333	NW_003538600.2: 13336-38900
634	FRMD4B	13	ENSSSCG00000011511	100524460	NC_010455.4: 55735642-55939419
634	FRMD4B	Unassigned	ENSSSCG00000026616	102159368	NW_003538990.2: 1857-17978
635	FBXW7	Unassigned	ENSSSCG00000020879	100620112	NW_003541031.2: 31765-107707
635	FBXW7	8	ENSSSCG00000009014	100739813	NC_010450.3: 81153121-81221127
636	AP3B1	2	ENSSSCG00000014101	100049670	NC_010444.3: 88534908-88719584
636	AP3B1	2	ENSSSCG00000027810	100736762	NC_010444.3: 88722602-88766576
637	REXO1	2	ENSSSCG00000028233	100513338	NC_010444.3: 77431139-77454464
637	REXO1	2	ENSSSCG00000030272	100525449	NC_010444.3: 77193316-77216645
638	PI4K2B	Unassigned	ENSSSCG00000025520	100623115	NW_003613217.1: 207216-232061
638	PI4K2B	8	ENSSSCG00000028581	100737632	NC_010450.3: 19701269-19709676
638	PI4K2B	8	ENSSSCG00000027340	100737496	NC_010450.3: 19626503-19638866
639	TULP4	1	ENSSSCG00000029686	100627260	NC_010443.4: 10656835-10679414
639	TULP4	1	ENSSSCG00000004059	102160078	NC_010443.4: 10507186-10510046
640	PIP5K1C	2	ENSSSCG00000013490	100521362	NC_010444.3: 75591219-75615099
640	PIP5K1C	Unassigned	ENSSSCG00000026443	100737371	NW_003538584.2: 27005-56164
641	UBE2D3	8	ENSSSCG00000024306	780418	NC_010450.3: 127420968-127431762
641	UBE2D3	8	ENSSSCG00000029822	100523265	NC_010450.3: 127139006-127204461
642	ORM1	1	ENSSSCG00000005488	396901	NC_010443.4: 286190514-286194344
642	ORM1	1	ENSSSCG00000027008	102157831	NC_010443.4: 285915905-285919734
643	HP	6	ENSSSCG00000002749	397061	NC_010448.3: 14643378-14648241)
643	HP	Unassigned	Unassigned	100624121	NW_003613477.1: 100314-102687,
644	ITIH4	13	ENSSSCG00000011453	396799	NC_010455.4: 38197507-38209005
644	ITIH4	13	Not present	100737917	NC_010455.4: 38123817-38124883
645	CALCB	2	ENSSSCG00000026512	100124407	NC_010444.3: 47248414-47253883
645	CALCB	Unassigned	Unassigned	100125547	Unassigned
646	FGG	8	ENSSSCG00000024314	403164	NC_010450.3: 78850804-78859881
646	FGG	Unassigned	ENSSSCG00000008999	100627396	NW_003538622.2: 917-9310
647	TDRD3	11	ENSSSCG00000009449	100153172	NC_010453.4: 34989470-35171252
647	TDRD3	Unassigned	ENSSSCG00000027495	100621705	NW_003538492.2: 1222-44161
648	MASP2	6	ENSSSCG00000003410	100302537	NC_010448.3: 65144361-65150710
648	MASP2	Unassigned	ENSSSCG00000020832	100737659	NW_003539024.2: 2358-12778
649	SNX1	1	ENSSSCG00000004556	100153561	NC_010443.4: 118809558-118838161
649	SNX1	Unassigned	ENSSSCG00000025145	100626433	NW_003541246.2: 7358-23704
650	PPIB	Unassigned	ENSSSCG00000025868	100154783	NW_003541133.1: 29216-35860
650	PPIB	1	ENSSSCG00000004557	100737887	NC_010443.4: 118800886-118806552
651	CSNK1G1	1	ENSSSCG00000004558	100157196	NC_010443.4: 118712242-118792180
651	CSNK1G1	Unassigned	Unassigned	102166996	NW_003541133.1: 7315-21987
652	KIAA0101	1	ENSSSCG00000004555	100623233	NC_010443.4: 118622936-118625541
652	KIAA0101	1	ENSSSCG00000004554	100514810	NC_010443.4: 118495370-118506630
653	DYNC1H1	7	Unassigned	100037291	NC_010449.4: 129791255-129832576
653	DYNC1H1	7	Unassigned	100620346	NC_010449.4: 129850413-129957187
653	DYNC1H1	Unassigned	ENSSSCG00000002538	102166880	NW_003539251.1: 203-12110)
654	MSH6	3	ENSSSCG00000020931	100624450	NC_010445.3: 98710959-98732512
654	MSH6	3	ENSSSCG00000027373	100624532	NC_010445.3: 98649779-98655250
655	TET2	8	ENSSSCG00000009157	100521465	NC_010450.3: 125009900-125136688
655	TET2	8	Unassigned	102166102	NC_010450.3: 124809165-124812002
656	CLCN7	3	ENSSSCG00000008024	100513919	NC_010445.3: 41861158-41884136
656	CLCN7	3	ENSSSCG00000024452	100626534	NC_010445.3: 42102528-42125651
657	STAM	10	ENSSSCG00000011036	100523271	NC_010452.3: 48632911-48693932
657	STAM	Unassigned	ENSSSCG00000024749	100620855	NW_003613292.1: 14325-58237
658	CBX5	5	ENSSSCG00000000282	100519426	NC_010447.4: 20290449-20329038
658	CBX5	5	ENSSSCG00000030519	102158072	NC_010447.4: 19981119-20002311
659	LRRC59	12	ENSSSCG00000028019	100514317	NC_010454.3: 26587660-26603718
659	LRRC59	12	ENSSSCG00000017570	100738426	NC_010454.3: 26771491-26783047
660	CCDC97	6	ENSSSCG00000025044	100738128	NC_010448.3: 45251803-45261371
660	CCDC97	6	ENSSSCG00000003016	100526054	NC_010448.3: 45113537-45123359
661	LAMC2	9	ENSSSCG00000015556	100514975	NC_010451.3: 136761095-136808650
661	LAMC2	Unassigned	ENSSSCG00000022541	100624264	NW_003538809.2: 28756-60774
662	INPP4A	3	ENSSSCG00000008190	102166683	NC_010445.3: 58361321-58364565
662	INPP4A	3	Unassigned	100233232	NC_010445.3: 58266124-58307943
663	STK24	11	Unassigned	102159989	NC_010453.4: 74622877-74629676
663	STK24	11	ENSSSCG00000009511	100154569	NC_010453.4: 74695346-74761877
664	RPN2	17	Unassigned	102159159	NC_010459.4: 45759691-45763697
664	RPN2	17	Unassigned	102159437	NC_010459.4: 45786453-45787643
664	RPN2	17	ENSSSCG00000028227	100154432	NC_010459.4: 45858843-45874957
664	RPN2	17	ENSSSCG00000007330	100513892	NC_010459.4: 45773810-45783780
665	PPFIA2	5	ENSSSCG00000000940	100512281	NC_010447.4: 105054270-105196213
665	PPFIA2	5	ENSSSCG00000021629	102164936	NC_010447.4: 105222021-105235835
665	PPFIA2	5	Unassigned	102165138	NC_010447.4: 105221238-105224724
666	RNF115	4	ENSSSCG00000025632	100739432	NC_010446.4: 109134558-109212845
666	RNF115	4	ENSSSCG00000006692	100156608	4, NC_010446.4: 109371113-109428454
667	NCL	15	Unassigned	100737210	NC_010457.4: 145945304-145949050
667	NCL	Un	ENSSSCG00000029732	100519984	NW_003540278.2: 17523-28043
667	NCL	15	ENSSSCG00000016275	100737174	NC_010457.4: 145935843-145945138)
668	DOK2	14	ENSSSCG00000009612	100152025	NC_010456.4: 6617646-6622059,
668	DOK2	14	Unassigned	100513684	NC_010456.4: 6534275-6541940
669	CMTR1	7	ENSSSCG00000001579	100154061	NC_010449.4: 37905562-37968887
669	CMTR1	7	ENSSSCG00000030570	102158493	NC_010449.4: 426560-429061
670	SMPDL3A	1	ENSSSCG00000004233	100153442	NC_010443.4: 44076443-44094868,
670	SMPDL3A	Un	ENSSSCG00000023735	100736941	NW_003613282.1: 106570-123629
671	SAMHD1	17	ENSSSCG00000007327	100154500	NC_010459.4: 45558313-45611696
671	SAMHD1	Un	ENSSSCG00000029531	100625064	NW_003539224.1: 1311-33098
672	MCM9	1	ENSSSCG00000004246	100519693	NC_010443.4: 48322166-48416690
672	MCM9	1	ENSSSCG00000030488	100627482	NC_010443.4: 48488800-48498031
673	MYB	1	ENSSSCG00000004167	100152439	NC_010443.4: 32265828-32302518
673	MYB	1	Not Present	102163265	NC_010443.4: 32284718-32289322)
674	GSTP1L2	2	ENSSSCG00000012901	100525731	NC_010444.3: 3724626-3727470
674	GSTP1L2	2	ENSSSCG00000028107	100739508	NC_010444.3: 3634806-3637650)
675	FABP3	6	ENSSSCG00000003594	399532	NC_010448.3: 81714138-81715645
675	FABP3	6	Unassigned	100737528	NC_010448.3: 81632669-81656391
676	SPATA5	8	ENSSSCG00000009084	100415805	NC_010450.3: 108342977-108446111
676	SPATA5	8	ENSSSCG00000009082	102161024	NC_010450.3: 108066778-108133452
677	STK36	15	ENSSSCG00000026964	100622459	NC_010457.4: 133754634-133854058
677	STK36	15	ENSSSCG00000029031	100519396	NW_003613036.1: 49761-76073
678	LDHB	2	ENSSSCG00000013171	100621540	NC_010444.3: 12622307-12623588
678	LDHB	5	ENSSSCG00000000576	102161427	NC_010447.4: 55086973-55106892
679	GALNT7	14	ENSSSCG00000009705	100158205	NC_010456.4: 17867645-17932461
679	GALNT7	Un	ENSSSCG00000030178	100155807	NW_003613562.1: 44692-97865
680	RFTN1	13	ENSSSCG00000011198	100155924	NC_010455.4: 3744156-3861965
680	RFTN1	Un	ENSSSCG00000024989	102164642	NW_003537567.2: 25801-56277
681	TET1	14	ENSSSCG00000010241	100625859	NC_010456.4: 77728227-77830058
681	TET1	Un	ENSSSCG00000021080	100738549	NW_003538587.1: 6502-43670
682	GPRC5D	Un	ENSSSCG00000029545	100623305	NW_003539483.2: 7244-16897
682	GPRC5D	5	Unassigned	100739328	NC_010447.4: 62862735-62864696
683	ZNF639	Un	Unassigned	100623119	NW_003539042.1: 1284-3012
683	ZNF639	Un	Unassigned	102161199	NW_003540710.1: 1362-3589
684	HDAC10	5	ENSSSCG00000000971	100518786	NC_010447.4: 110662660-110668163
684	HDAC10	Un	ENSSSCG00000025522	100627677	NW_003541083.1: 7347-12887
685	PLTP	17	Not Present	397527	NC_010459.4: 53829332-53847099
685	PLTP	17	ENSSSCG00000007435	100738417	NC_010459.4: 53738507-53741049
686	PPIF	16	ENSSSCG00000010330	100152612	NC_010456.4: 88334117-88341247
686	PPIF	Un	ENSSSCG00000026162	100628155	NW_003541088.2: 96763-106572
687	ABCA8	12	ENSSSCG00000029009	100520512	NC_010454.3: 11615438-11717073
687	ABCA8	Un	ENSSSCG00000026473	100738029	NW_003613364.1: 106042-170065
688	SQRDL	1	ENSSSCG00000004665	100154990	NC_010443.4: 140423110-140435921
688	SQRDL	1	ENSSSCG00000004666	100152170	NC_010443.4: 140666267-140706375
689	RNF185	14	ENSSSCG00000010024	100157569	NC_010456.4: 51057236-51090588
689	RNF185	14	Not Present	102163173	NC_010456.4: 51088506-51094864
690	NOL4L	17	ENSSSCG00000007249	100511968	NC_010459.4: 40987902-41067221
690	NOL4L	17	ENSSSCG00000007250	102164751	NC_010459.4: 41147031-41205755
690	NOL4L	Un	Unassigned	100738825	NW_003537527.2: 77885-90169
691	QPCT	3	ENSSSCG00000008491	397424	NC_010445.3: 109332654-109360725
691	QPCT	Un	ENSSSCG00000028219	100738222	NW_003613471.1: 1369-44199
692	CCT6A	3	ENSSSCG00000007746	102163415	NC_010445.3: 17180629-17194652
692	CCT6A	3	ENSSSCG00000020808	100739078	NC_010445.3: 17123024-17126827
692	CCT6A	3	Unassigned	100520782	NC_010445.3: 17095573-17122992
693	RPL31	Un	ENSSSCG00000025180	100520127	NW_003613234.1: 22332-27470
693	RPL31	3	ENSSSCG00000008170	100737826	NC_010445.3: 55836226-55841626
694	SEH1L	6	Unassigned	100622752	NC_010448.3: 89917876-9004049
694	SEH1L	6	ENSSSCG00000030252	100623184	NC_010448.3: 90189699-90208734
695	R3HDM2	5	ENSSSCG00000022470	100628158	NC_010447.4: 24427778-24498963
695	R3HDM2	5	ENSSSCG00000021341	100736912	NC_010447.4: 24601970-24604488
696	AGFG1	15	ENSSSCG00000016248	100514990	NC_010457.4: 142703655-142781161
696	AGFG1	15	Unassigned	100739308	NC_010457.4: 142876799-142888621
697	DENND1C	2	ENSSSCG00000013546	100737024	NC_010444.3: 72970565-72980179
697	DENND1C	2	Unassigned	100518598	NC_010444.3: 73049082-73058696
698	DNM1L	5	ENSSSCG00000000529	100624497	NC_010447.4: 44717371-44785758
698	DNM1L	Un	ENSSSCG00000027429	100737936	NW_003541059.2: 1574-16975
699	EEFSEC	Un	ENSSSCG00000011619	100157361	NW_003613057.1: 112569-198381
699	EEFSEC	13	ENSSSCG00000023123	100517308	NC_010455.4: 79627873-79635196
700	DIO2	7	ENSSSCG00000027643	414379	NC_010449.4: 109299323-109308576
700	DIO2	7	Not Present	100737350	NC_010449.4: 109308349-109314155
701	SEPHS1	Un	ENSSSCG00000026582	100626870	NW_003538844.1: 819-17729
701	SEPHS1	3	ENSSSCG00000007795	100152750	NC_010457.4: 20296832-20298659
702	SNN	Un	ENSSSCG00000022831	100621998	NW_003613519.1: 17270-18020
702	SNN	3	ENSSSCG00000007897	100518118	NC_010445.3: 32439686-32447152
703	ANK1	17	ENSSSCG00000007022	100157679	NC_010459.4: 12182651-12298453
703	ANK1	Un	ENSSSCG00000007017	100152059	NW_003539502.2: 4139-14882
704	HGSNAT	17	Unassigned	100154844	NC_010459.4: 9522494-9545601
704	HGSNAT	17	ENSSSCG00000007003	100517562	NC_010459.4: 9688348-9704932
704	HGSNAT	17	Unassigned	102165171	NC_010459.4: 9471254-9482630
705	REV3L	1	ENSSSCG00000025703	100737059	NC_010443.4 :86577009-86650741
705	REV3L	1	ENSSSCG00000004418	100513963	NC_010443.4 :86816845-86862016
706	GTF2E1	13	ENSSSCG00000029517	100620908	NC_010455.4: 149005249-149020322
706	GTF2E1	Un	ENSSSCG00000022832	100624061	NW_003613553.1: 122162-153758
707	QTRTD1	13	ENSSSCG00000027159	100514011	NW_003537633.2: 43061-69280
707	QTRTD1	13	ENSSSCG00000011912	100514190	NC_010455.4: 155445572-155473239,
708	TMLHE	X	Unassigned	102162903	NC_010461.4: 142826178-142829797
708	TMLHE	X	ENSSSCG00000012806	100515702	NC_010461.4: 142728272-142800049
709	SLMO2	17	ENSSSCG00000007525	100134984	NC_010459.4: 66545461-66555496
709	SLMO2	8	ENSSSCG00000008734	100525472	NC_010450.3: 7721809-7724047)	Gene is annotated as a processed pseudogene.
710	IFNLR1	6	ENSSSCG00000003540	100622120	NC_010448.3: 75711454-75723980
710	IFNLR1	Un	ENSSSCG00000023688	100623402	NW_003613114.1: 28315-42120
710	IFNLR1	6	Unassigned	100736882	NC_010448.3: 75724058-75740162
711	SLC16A2	X	ENSSSCG00000029458	100513513	NC_010461.4: 67805562-67819626
711	SLC16A2	X	ENSSSCG00000020747	100738799	NC_010461.4: 68034941-68048348
712	SLC16A11	12	ENSSSCG00000017925	100516827	NC_010454.3: 54695984-54698950
712	SLC16A11	12	ENSSSCG00000024646	100736595	NC_010454.3: 54605947-54608942
714	CASC4	1	ENSSSCG00000023996	100625140	NC_010443.4: 141664456-141673064
714	CASC4	1	Unassigned	102163171	NC_010443.4: 141799356-141948556
715	ZBTB26	1	ENSSSCG00000005580	100156463	NC_010443.4: 297296095-297312199
715	ZBTB26	1	ENSSSCG00000005577	100511061	NC_010443.4: 297411163-297415342
716	CA5B	X	ENSSSCG00000012141	100156418	NC_010461.4: 13188085-13222531
716	CA5B	X	Unassigned	100621626	NC_010461.4: 13252951-13271851
717	TSGA10	3	Unassigned	102163995	NC_010445.3: 57762132-57775287
717	TSGA10	Un	Unassigned	102167912	NW_003539390.2: 12236-21633
718	PGR	9	ENSSSCG00000014977	396805	NC_010451.3: 36044789-36138540,
718	PGR	9	Not Present	102165942	NC_010451.3: 36135604-36157518
719	ERBB3	5	ENSSSCG00000000372	100525045	NC_010447.4: 22964027-23092634
719	ERBB3	5	ENSSSCG00000020725	100157538	NC_010447.4: 22899856-22903128
720	CKB	Un	ENSSSCG00000021220	100627332	NW_003540071.1: 178-2044
720	CKB	Un	Unassigned	102167047	NW_003540952.1: 7-676
721	IGFBP5	15	ENSSSCG00000025924	397182	NC_010457.4: 131682267-131684608
721	IGFBP5	Un	ENSSSCG00000016178	100622295	NW_003613137.1: 22410-39758
721	IGFBP5	15	Not Present	100738836	NC_010457.4: 131628875-131634920
722	LTBP1	3	ENSSSCG00000008510	100627243	NC_010445.3: 113356459-113432937
722	LTBP1	3	Not Present	100737374	NC_010445.3: 113229603-113352056
723	BICD2	3	ENSSSCG00000008075	100512597	NC_010445.3: 43627170-43648742
723	BICD2	3	ENSSSCG00000027166	100625119	NC_010445.3: 43863163-43898049
724	FMNL3	5	ENSSSCG00000025114	100620423	NW_003613133.1: 77877-96641
724	FMNL3	5	ENSSSCG00000027376	102157898	NC_010447.4: 16011034-16015876
725	MICALL1	5	ENSSSCG00000000118	100625124	NC_010447.4: 7393088-7423525
725	MICALL1	5	ENSSSCG00000000117	100154036	NC_010447.4: 7322966-7358650
726	TMEM87B	3	ENSSSCG00000008102	100519475	NC_010445.3: 45873679-45922691
726	TMEM87B	3	ENSSSCG00000026954	100737870	NC_010445.3: 45984481-46025793
726	TMEM87B	3	ENSSSCG00000026954	102162821	NC_010445.3: 46027593-46032891
727	ZNF687	4	ENSSSCG00000006627	100517892	NC_010446.4: 107150936-107156527
727	ZNF687	4	Not Present	100737438	NC_010446.4: 107207519-107211766
728	ACAD10	Un	ENSSSCG00000023902	100627956	NW_003613312.1: 268-13656
728	ACAD10	14	ENSSSCG00000009836	100157748	NC_010456.4: 34963067-34981519
729	WDR70	16	ENSSSCG00000016846	100517617	NC_010458.3: 23751815-24025688
729	WDR70	16	Not Present	102166776	NC_010458.3: 24132464-24139805
730	INTS1	3	ENSSSCG00000007558	100523779	NC_010445.3: 1094039-1120205
730	INTS1	3	ENSSSCG00000027961	100738883	NC_010445.3: 1268780-1283078
731	DEFB129	17	Unassigned	100170137	NC_010459.4: 39771402-39772000
731	DEFB129	17	ENSSSCG00000007218	100518995	NC_010459.4: 39721858-39725035
732	DEFB107A	17	Unassigned	Unassigned	NC_010457.4: 43169430-43164870
732	DEFB107A	Un	Unassigned	Unassigned	Not present
733	DEFB105A	15	Unassigned	Unassigned	NC_010457.4: 43183100-43180475
733	DEFB105A	Un	Unassigned	Unassigned	Not present
734	DEFB15	15	Unassigned	Unassigned	NC_010457.4: 43187572-43190408
734	DEFB15	Un	Unassigned	102162291	NW_003613575.1: 70997-73883
735	DEFB108B	15	Unassigned	Unassigned	NC_010457.4: 43706118-43718497
735	DEFB108B	9	Unassigned	Unassigned	NC_010451.3: 134526633-134538293)
736	DEFB109	15	Unassigned	Unassigned	NC_010457.4: 43830279-43834129
736	DEFB109	9	Unassigned	Unassigned	NC_010451.3: 134504461-134508350
737	IFNA15	1	ENSSSCG00000027736	100152504	NC_010443.4: 225138616-225139182
737	IFNA15	1	ENSSSCG00000030452	100624378	NC_010443.4: 225313002-225313849
738	IFNA11	1	ENSSSCG00000021011	100522777	NC_010443.4: 225073239-225074215
738	IFNA11	1	ENSSSCG00000022426	100156936	NC_010443.4: 224693606-224694151
739	IFNA13	1	ENSSSCG00000030782	100152100	NC_010443.4: 225215348-225215917
739	IFNA13	1	ENSSSCG00000028862	100736907	NC_010443.4: 225389979-225390580
740	SLC22A1	1	ENSSSCG00000004041	397049	NC_010443.49139435-9164369
740	SLC22A1	1	ENSSSCG00000026300	100625950	NC_010443.48948048-8963798
741	FUT2	6	ENSSSCG00000003145	397139	NC_010448.3: 49782007-49792235
741	FUT2	2	ENSSSCG00000013707	100514392	NC_010444.3: 67751515-67752741
742	FUT2	6	ENSSSCG00000023756	100524201	NC_010448.3: 49757553-49771349
743	FUT2	6	ENSSSCG00000027364	100738225	NC_010448.3: 49687939-49689209
744	ARHGAP10	8	ENSSSCG00000009029	100521464	NC_010450.3: 85900492-86044524
744	ARHGAP10	8	ENSSSCG00000009028	100521282	NC_010450.3: 85707918-85739396
745	APC	2	ENSSSCG00000014207	100517932	NC_010444.3: 121515522-121573844
745	APC	2	ENSSSCG00000024866	100628215	NC_010444.3: 121577940-121581646
746	EEPD1	18	Unassigned	100738248	NC_010460.3: 41556684-41645738,
746	EEPD1	18	Unassigned	102160662	NC_010460.3: 41461467-41476373,
747	ELAC2	12	ENSSSCG00000028465	100520804	NC_010454.3: 60096837-60116251
747	ELAC2	12	Unassigned	100737652	NC_010454.3: 60137945-60167814
748	DYM	Un	ENSSSCG00000030402	100621987	NW_003613043.1: 28677-85971
748	DYM	1	ENSSSCG00000025083	100625231	NC_010443.4: 108567676-108622673
749	TXNDC16	1	ENSSSCG00000027537	102165874	NC_010443.4: 202330633-202362401
749	TXNDC16	Un	ENSSSCG00000028543	100516586	NW_003539170.2: 6419-43651
749	TXNDC16	1	ENSSSCG00000025601	100739401	NC_010443.4: 202391079-202405707
750	CDK5RAP2	1	ENSSSCG00000028117	100737979	NC_010443.4: 292619819-292719231
750	CDK5RAP2	1	ENSSSCG00000028006	100626558	NC_010443.4: 292554985-292594151
750	CDK5RAP2	1	ENSSSCG00000005505	100156240	NC_010443.4: 292324699-292373284
751	MCTP2	Un	ENSSSCG00000002257	100155210	NW_003537871.2: 5138-130839
751	MCTP2	7	ENSSSCG00000022551	100736766	NC_010449.4: 90593638-90675782
752	NLRP5	6	ENSSSCG00000003316	100170773	NC_010448.3: 55531230-55564401
752	NLRP5	6	ENSSSCG00000028861	100622751	NC_010448.3: 55674845-55699492
753	NLRP13	6	ENSSSCG00000024227	100521019	NC_010448.3: 55436939-55487699
753	NLRP13	6	Unassigned	100622339	NC_010448.3: 55262503-55352382
754	MEFV	3	ENSSSCG00000007964	100517333	NC_010445.3: 40322296-40336494
754	MEFV	Un	ENSSSCG00000029823	100626124	NW_003537818.1: 15782-30109
755	NEDD4L	1	ENSSSCG00000004920	100736660	NC_010443.4: 180055798-180130143
755	NEDD4L	Un	Unassigned	100512083	NW_003613210.1: 3739-31907
756	FASN	12	ENSSSCG00000029944	397561	NC_010454.3: 1023512-1032662
756	FASN	12	ENSSSCG00000029944	100739739	NC_010454.3: 1048580-1052149
757	ATP11B	13	ENSSSCG00000011772	100624673	NC_010455.4: 130085493-130147223
757	ATP11B	13	ENSSSCG00000024828	102159133	NC_010455.4: 130180096-130198558
758	CEP250	17	ENSSSCG00000021138	100151840	NC_010459.4: 43931424-43988115
758	CEP250	17	ENSSSCG00000022165	100521166	NC_010459.4: 44150341-44195997
759	DNAH12	13	ENSSSCG00000020990	100513758	NC_010455.4: 43282172-43326847
759	DNAH12	13	ENSSSCG00000020990	100513566	NC_010455.4: 42997377-43200073
759	DNAH12	13	ENSSSCG00000020990	102165202	NC_010455.4: 43254212-43282151
760	MIR30C-2	1	ENSSSCG00000019520	100316601	NC_010443.4: 57721771-57721688
760	MIR30C-2	Un	ENSSSCG00000023115	Not Present	Not Present
761	MIR218-1	8	ENSSSCG00000023893	100526390	NC_010450.3: 15443859-15443750
761	MIR218-1	Un	ENSSSCG00000026717	Not Present	Not Present
762	MIR340-1	2	ENSSSCG00000023274	100498763	NC_010444.3: 80118849-80118928
762	MIR340-1	2	ENSSSCG00000022515	Unassigned	NW_003534293.2: 97214-97307
763	MIR30A	1	ENSSSCG00000019941	100498741	NC_010443.4: 57750842-57750736
763	MIR30A	Un	ENSSSCG00000026020	Unassigned	NW_003540052.2: 200546-200652
764	MIR28	13	ENSSSCG00000019404	100316590	NC_010455.4: 135461289-135461374
764	MIR28	Un	ENSSSCG00000021403	Not present	Not present
765	PHF6	X	ENSSSCG00000012682	100151997	NC_010461.4: 126334888-126353998
765	PHF6	Un	ENSSSCG00000022942	100151997	NW_003540069.1: 79281-95526
766	MIR339-2	1	Unassigned	104796813	NC_010443.4: 181756369-181756284
766	MIR339-2	Un	Unassigned	Unassigned	NW_003613489.1: 105390-105475
767	CREB1	15	ENSSSCG00000016138	397449	NC_010457.4: 122385346-122404357
767	CREB1	15	Not present	100736562	NC_010457.4: 122245185-122277219
768	WNT8A	2	ENSSSCG00000023647	100739710	NC_010444.3: 145777892-145784671
768	WNT8A	2	Not present	102167109	NC_010444.3: 145778064-145786294
769	WNT11	9	ENSSSCG00000026855	100521912	NC_010451.3: 11491428-11509413
769	WNT11	9	ENSSSCG00000022347	100620317	NC_010451.3: 11589977-11607384
770	BCL2L11	3	ENSSSCG00000028292	396632	NC_010445.3: 47180506-47223992
770	BCL2L11	Un	ENSSSCG00000022322	100625039	NW_003613502.1: 27433-66784
771	PAH	5	ENSSSCG00000000856	100521900	NC_010447.4: 85200848-85228826
771	PAH	5	ENSSSCG00000022156	100625527	NC_010447.4: 85068747-85080974
771	PAH	5	ENSSSCG00000026314	100738422	NC_010447.4: 85017951-85061131
771	PAH	Un	Unassigned	102161830	NW_003613428.1: 952-6811
772	HTR4	2	ENSSSCG00000014428	397431	NC_010444.3: 156451710-156485863
772	HTR4	Un	Unassigned	100737835	NW_003613161.1: 250297-330259
773	CRCP	X	Unassigned	100512389	NC_010461.4: 142551365-142551797
773	CRCP	3	Unassigned	100517396	NC_010445.3: 16780859-16874434
774	GABBR1	7	ENSSSCG00000001242	100141417	NC_010449.4: 25210398-25239485)
774	GABBR1	7	Unassigned	100738146	NC_010449.4: 25275834-25284673
775	OXR1	4	ENSSSCG00000006037	100153332	NC_010446.4: 33378635-33524161
775	OXR1	Un	ENSSSCG00000022272	100512344	NW_003537625.2: 26774-50526
775	OXR1	Un	Unassigned	102159177	NW_003537625.2: 5144-12364
776	TCF25	6	ENSSSCG00000002636	102158537	NC_010448.3: 249850-251730
776	TCF25	6	Unassigned	100524199	NC_010448.3: 322279-334503
777	SCTR	15	ENSSSCG00000029536	100521045	NC_010457.4: 35970285-36021782
777	SCTR	15	ENSSSCG00000015739	100623642	NC_010457.4: 36052404-36095079
778	MUT	7	ENSSSCG00000001732	399535	NC_010449.4: 50107559-50128711
778	MUT	7	Unassigned	102165643	NC_010449.4: 49965159-49969221
778	MUT	7	Unassigned	102165561	NC_010449.4: 49962850-49964100
779	TRAF1	1	ENSSSCG00000005511	100627029	NC_010443.4: 293035506-293056271
779	TRAF1	Un	ENSSSCG00000023648	100624444	NW_003613275.1: 996-5555
780	ABCD4	7	ENSSSCG00000002362	100152503	NC_010449.4: 103411941-103428247
780	ABCD4	7	ENSSSCG00000002359	100154911	NC_010449.4: 103231384-103248429
781	TUBGCP5	Un	ENSSSCG00000027105	100621412	NW_003538385.2: 38050-78286
781	TUBGCP5	15	Unassigned	102161664	NC_010457.4: 35867306-35868160
782	CAB39	15	ENSSSCG00000016266	100157453	NC_010457.4: 145171292-145263529
782	CAB39	Un	ENSSSCG00000021952	100620726	NW_003538115.2: 1498-30603
783	XPO1	3	ENSSSCG00000028228	397330	NC_010445.3: 84149907-84182140
783	XPO1	3	ENSSSCG00000028100	100739488	NC_010445.3: 84139177-84148916
784	KANK1	1	ENSSSCG00000023270	102164953	NC_010443.4: 247247717-247250591
784	KANK1	1	ENSSSCG00000005235	100626649	NC_010443.4: 247300636-247438745
784	KANK1	1	ENSSSCG00000021637	102165045	NC_010443.4: 247077144-247078455
784	KANK1	1	ENSSSCG00000005234	100154326	NC_010443.4: 247104267-247156929
785	COL6A4	13	ENSSSCG00000021505	100624013	NC_010455.4: 1919887-1925876)
785	COL6A4	13	ENSSSCG00000028021	102159592	NC_010455.4: 2063090-2093510
785	COL6A4	13	Unassigned	102159514	NC_010455.4: 1925878-1950327
786	PPFIBP2	13	ENSSSCG00000014598	100523560	NC_010451.3: 2584233-2612142
786	PPFIBP2	13	ENSSSCG00000028793	100621949	NC_010451.3: 2324876-2330989
786	PPFIBP2	13	ENSSSCG00000029634	100738007	NC_010451.3: 2455276-2565786
786	PPFIBP2	13	ENSSSCG00000025459	Unassigned	Unassigned
787	TRAF7	3	ENSSSCG00000030231	100738291	NC_010445.3: 42504056-42509893
787	TRAF7	3	ENSSSCG00000008043	100516964	NC_010445.3: 42353135-42369752
788	SMG1	Un	Unassigned	100625964	NW_003539373.1: 22486-92576)
788	SMG1	Un	Unassigned	102166034	NW_003539373.1: 29140-43299
789	ADAM17	3	ENSSSCG00000008639	397343	NC_010445.3: 135176533-135222632
789	ADAM17	3	Unassigned	10215880	NC_010445.3: 135096579-135096932
789	ADAM17	3	ENSSSCG00000008641	100738598	NC_010445.3: 135114676-135122192)
790	ADAM9	15	ENSSSCG00000015808	397344	NC_010457.4: 54595429-54674852
790	ADAM9	15	ENSSSCG00000022603	102166840	NC_010457.4: 54814477-54825035
791	HIPK1	4	ENSSSCG00000006760	100739827	NC_010446.4: 116787998-116820130
791	HIPK1	4	Unassigned	102157897	NC_010446.4: 116700988-116711220
792	ARHGAP21	10	ENSSSCG00000011074	100518571	NC_010452.3: 56020025-56132994
792	ARHGAP21	10	Unassigned	102167547	NC_010452.3: 55992491-55994716)
792	CXCL6	6	ENSSSCG00000008957	396900	NC_010450.3: 74160033-74162170
792	CXCL6	Un	Unassigned	100620821	NW_003540978.2: 103089-116172
792	CD36	9	ENSSSCG00000015405	733702	NC_010451.3: 110038137-110106933
792	CD36	9	Unassigned	102166229	NC_010451.3: 110172016-110225217
793	CD36L1	9	ENSSSCG00000030638	100511343	NC_010451.3: 109954395-110022815
793	CD36L1	9	ENSSSCG00000027203	100624994	NC_010451.3: 109853584-109861983
794	SEL1L3	8	ENSSSCG00000022446	100518082	NC_010450.3: 19873163-19979326
794	SEL1L3	Un	ENSSSCG00000025043	100625521	NW_003613463.1: 665-31982
794	SEL1L3	8	ENSSSCG00000008759	Unassigned	Unassigned
795	LRRC8D	4	ENSSSCG00000024047	100152378	NC_010446.4: 138672329-138757506,
795	LRRC8D	4	ENSSSCG00000022090	100737439	NC_010446.4: 138807385-138915657
796	CFLAR	15	ENSSSCG00000016101	414381	NC_010457.4: 116105246-116184924)
796	CFLAR	15	ENSSSCG00000016106	102166212	NC_010457.4: 116246119-116246831
797	MAP3K7	1	ENSSSCG00000004334	100135663	NC_010443.4: 65479754-65542430
797	MAP3K7	Un	ENSSSCG00000025472	100620995	NW_003613515.1: 5125-58818, complement
798	MED13L	14	ENSSSCG00000009864	102157958	NC_010456.4: 38591563-38664478
798	MED13L	14	Unassigned	100151978	NC_010456.4: 38266752-38578678
799	LARP7	8	ENSSSCG00000009119	100511273	NC_010450.3: 115189078-115208643
799	LARP7	Un	ENSSSCG00000028998	100627397	NW_003538989.2: 7361-25052
800	TUBA1B	5	ENSSSCG00000000190	733594	NC_010447.4: 15556615-15560002
800	TUBA1B	5	ENSSSCG00000000193	100135051	NC_010447.4: 15592446-15596803
801	MRC1	10	ENSSSCG00000011038	445003	NC_010452.3: 48841154-48960925
801	MRC1	10	Not Present	102163117	NC_010452.3: 48888268-48894274
802	PPP4R2	Un	ENSSSCG00000020692	100626659	NW_003538757.1: 4963-27362
802	PPP4R2	13	ENSSSCG00000024410	102160988	NC_010455.4: 60178543-60195297
803	PTPRD	1	ENSSSCG00000005194	100155429	NC_010443.4: 238795266-238950744
803	PTPRD	Un	ENSSSCG00000022663	100627072	NW_003613103.1: 47741-467352
803	PTPRD	1	ENSSSCG00000005195	100738758	NC_010443.4: 238312595-238598573
804	SMC2	1	ENSSSCG00000005403	100517138	NC_010443.4: 274570722-274661201
804	SMC2	Un	ENSSSCG00000005404	100517322	NW_003537461.2: 96310-155756
805	ZNF2	Un	ENSSSCG00000008116	100620765	NW_003539309.2: 66520-73314
805	ZNF2	3	ENSSSCG00000008117	100620429	NC_010445.3: 48254563-48262169
806	MDH1	Un	ENSSSCG00000023670	100737151	NW_003538992.2: 4949-23819
806	MDH1	3	ENSSSCG00000025751	396894	NC_010445.3: 82274663-82280460
806	MDH1	3	ENSSSCG00000030195	102163346	NC_010445.3: 82294374-82297088
807	KDR	8	ENSSSCG00000008843	397311	NC_010450.3: 43919333-43966970
807	KDR	8	ENSSSCG00000008844	Unassigned	Unassigned
808	ENY2	4	ENSSSCG00000026607	100739513	NC_010446.4: 30509996-30520352
808	ENY2	4	ENSSSCG00000021783	100153859	NC_010446.4: 30665323-30675362
809	PLXDC2	10	Unassigned	102159987	NC_010452.3: 60321333-60563034
809	PLXDC2	10	Unassigned	100522568	NC_010452.3: 60033852-60239402
810	RAD21	4	ENSSSCG00000006014	100738633	NC_010446.4: 23059571-23262595
810	RAD21	Un	ENSSSCG00000006015	100622441	NW_003613549.1: 45245-65029
811	FAM53C	2	ENSSSCG00000021092	100515714	NC_010444.3: 146029699-146042569
811	FAM53C	2	ENSSSCG00000028081	100518542	NC_010444.3: 146124806-146127048
811	ARMT1	1	ENSSSCG00000004088	100157036	NC_010443.4: 17190304-17206671
811	ARMT1	1	ENSSSCG00000004089	100737969	NC_010443.4: 17211429-17218863
812	GALNS	6	Unassigned	397000	NC_010448.3: 1093151-1098277
812	GALNS	6	ENSSSCG00000002645	102162158	NC_010448.3: 1059480-1069790
813	ANKRD52	5	ENSSSCG00000000386	100519313	NC_010447.4: 23010970-23026970
813	ANKRD52	5	ENSSSCG00000028603	102165983	NC_010447.4: 23178093-23188100
814	CTTNBP2	18	ENSSSCG00000016625	100517505	NC_010460.3: 30236891-30342035
814	CTTNBP2	18	Unassigned	102161616	NC_010460.3: 30426707-30435017
815	IDI1	10	ENSSSCG00000029066	100625049	NC_010452.3: 75367606-75370799
815	IDI1	10	ENSSSCG00000027363	100739304	NC_010452.3: 75598179-75601349
816	HERC4	14	ENSSSCG00000010236	102166637	NC_010456.4: 77093685-77113222)
816	HERC4	14	Unassigned	100736810	NC_010456.4: 77164996-77178685
817	NEK6	1	ENSSSCG00000005587	100514624	NC_010443.4: 298837214-298942112
817	NEK6	Un	ENSSSCG00000022802	100511616	NW_003538953.2: 36780-56254
817	NEK6	Un	ENSSSCG00000029970	100511616	NW_003538953.2: 36780-56254
818	PHKA1	X	ENSSSCG00000021233	100157833	NC_010461.4: 69773926-69775321
818	PHKA1	X	ENSSSCG00000012411	100525092	NC_010461.4: 66182346-66288186
819	PRKAG2	Un	ENSSSCG00000024041	102167507	NW_003538742.2: 10-27889
819	PRKAG2	18	ENSSSCG00000026023	100738310	NC_010460.3: 5783795-6019091
820	PRKAG2	18	ENSSSCG00000016432	100515868	NC_010460.3: 6107243-6143617
820	PRKAG2	18	Unassigned	102162623	NC_010460.3: 6072825-6134224
821	FNIP1	2	ENSSSCG00000014269	100521611	NC_010444.3: 139275935-139354593
821	FNIP1	Un	ENSSSCG00000026785	100624525	NW_003613276.1: 38421-162903
822	PDE8A	7	ENSSSCG00000001810	100514527	NC_010449.4: 57896403-57985188
822	PDE8A	Un	ENSSSCG00000026420	100623245	NW_003538692.2: 140589-142634,
823	NUP50	5	ENSSSCG00000000019	100519837	NC_010447.4: 1512765-1526934
823	NUP50	Un	ENSSSCG00000025693	100519657	NW_003538885.2: 20907-33448
824	MAP7D1	6	ENSSSCG00000003637	100511265	NC_010448.3: 85630049-85653351
824	MAP7D1	Un	ENSSSCG00000023989	100627491	NW_003613572.1: 88791-99839
825	KDM4D	9	ENSSSCG00000014964	100513807	NC_010451.3: 30800671-30828270
825	KDM4D	9	ENSSSCG00000026272	100513996	NC_010451.3: 30837931-30840058
825	KDM4D	9	ENSSSCG00000026903	100514173	NC_010451.3: 31018768-31020159
825	KDM4D	9	ENSSSCG00000021751	100627380	NC_010451.3: 30996554-30998411
825	KDM4D	9	ENSSSCG00000024456	100514722	NC_010451.3: 30858551-30859843
825	KDM4D	9	Unassigned	100514356	NC_010451.3: 30847092-30849233
825	KDM4D	9	Unassigned	102162596	NC_010451.3: 30987302-30988017
826	INPP5D	15	ENSSSCG00000016298	100526019	NC_010457.4: 147601906-147670776
826	INPP5D	15	Unassigned	102164021	NC_010457.4: 147554624-147558817
827	TBC1D1	8	ENSSSCG00000008774	100524447	NC_010450.3: 31012139-31053965
827	TBC1D1	8	Unassigned	102165223	NC_010450.3: 30912964-30935799
828	NR3C2	8	ENSSSCG00000024987	397452	NC_010450.3: 85757611-85800833
828	NR3C2	8	ENSSSCG00000009026	102165512	NC_010450.3: 85438422-85453736
828	NR3C2	8	ENSSSCG00000023405	100620970	NC_010450.3: 85311174-85644752
829	CATSPER1	2	ENSSSCG00000012959	100689223	NC_010444.3: 5384927-5393273
829	CATSPER1	2	ENSSSCG00000029016	102160490	NC_010444.3: 5420656-5425387
830	RASSF4	14	ENSSSCG00000010411	100152580	NC_010456.4: 99566741-99612051
830	RASSF4	14	ENSSSCG00000029662	100739118	NC_010456.4: 99338097-99427333
831	ADAMTS1	13	ENSSSCG00000012026	497061	NC_010455.4: 200127201-200135962
831	ADAMTS1	13	ENSSSCG00000029488	100738012	NC_010455.4: 200326384-200331716
832	PAG1	4	ENSSSCG00000006154	100157912	NC_010446.4: 60465089-60627627
832	PAG1	Un	Unassigned	102163836	NW_003538350.2: 73809-116360
833	FHL3	6	ENSSSCG00000003644	396986	NC_010448.3: 86751338-86758567
833	FHL3	6	ENSSSCG00000003647	100512841	NC_010448.3: 86858441-86865596
834	CDC42EP3	3	ENSSSCG00000021359	100521443	NC_010445.3: 108935436-108959891
834	CDC42EP3	3	ENSSSCG00000008490	100739698	NC_010445.3: 109203168-109205160
835	VSIG4	X	ENSSSCG00000028241	100156239	NC_010461.4: 58745331-58775852
835	VSIG4	X	ENSSSCG00000012364	100738358	NC_010461.4: 58754886-58777761
836	ADGRE1	2	ENSSSCG00000013556	100521889	NC_010444.3: 72635086-72739448
836	ADGRE1	2	ENSSSCG00000021281	Not present	Not present
836	ADGRE1	2	ENSSSCG00000022228	Not present	Not present
837	ZYX	18	ENSSSCG00000016461	100524720	NC_010460.3: 7099073-7111098
837	ZYX	18	ENSSSCG00000016468	102166311	NC_010460.3: 7105422-7107626
838	GPBP1	16	ENSSSCG00000016922	100521344	NC_010458.3: 38490026-38570136
838	GPBP1	16	Unassigned	100737888	NC_010458.3: 38669974-38689612
839	ABCA6	12	ENSSSCG00000029730	102167458	NC_010454.3: 11409094-11440346
839	ABCA6	12	ENSSSCG00000017256	100520861	NC_010454.3: 11806115-11850357
839	ABCA6	12	ENSSSCG00000025558	102157432	NC_010454.3: 11641943-11644839
839	ABCA6	12	ENSSSCG00000027336	100738654	NC_010454.3: 11498461-11517809
839	ABCA6	Un	ENSSSCG00000027936	100620562	NW_003613364.1835-26103
840	GPR137C	1	ENSSSCG00000027537	102163937	NC_010443.4: 202425595-202429250
840	GPR137C	1	ENSSSCG00000005036	102164063	NC_010443.4: 202419082-202420990
841	FSCN1	3	ENSSSCG00000007586	100286741	NC_010445.3: 4776501-4794657
841	FSCN1	3	ENSSSCG00000025567	100625519	NC_010445.3: 5004940-5021709
842	SIGLEC5	6	ENSSSCG00000003236	100514653	NC_010448.3: 51805504-51825506
842	SIGLEC5	6	ENSSSCG00000024518	100516272	NC_010448.3: 51830938-51835211
843	ADSS	10	ENSSSCG00000030220	100739645	NC_010452.3: 19853287-19866446
843	ADSS	10	ENSSSCG00000030220	102159366	NC_010452.3: 19852143-19854289
843	ADSS	10	ENSSSCG00000010874	100048942	NC_010452.3: 19583927-19606684
844	ALKBH4	2	ENSSSCG00000007686	100520070	NC_010445.3: 9705930-9713498)
844	ALKBH4	3	ENSSSCG00000029300	100738333	NC_010445.3: 9589473-9597054
845	FGF7	1	ENSSSCG00000020664	397281	NC_010443.4: 135926619-135927798
845	FGF7	1	ENSSSCG00000020800	100736658	NC_010443.4: 136072683-136074101
845	FGF7	1	ENSSSCG00000004650	102164566	NC_010443.4: 135993343-135994257
846	MEIS1	3	ENSSSCG00000008356	100517152	NC_010445.3: 79330998-79361013
846	MEIS1	3	ENSSSCG00000030185	100738093	NC_010445.3: 79098204-79103620
846	MEIS1	3	ENSSSCG00000025559	100738093	NC_010445.3: 79098204-79103620
847	MARCKSL1	6	ENSSSCG00000003614	100518914	NC_010448.3: 82666113-82668478
847	MARCKSL1	6	ENSSSCG00000027283	100628001	NC_010448.3: 82879515-82881880
848	C2CD4B	1	ENSSSCG00000004572	100738739	NC_010443.4: 121254786-121257404
848	C2CD4B	1	Unassigned	100738676	NC_010443.4: 121176257-121178416
849	FGD1	X	ENSSSCG00000012335	100518103	NC_010461.4: 53049384-53087839
849	FGD1	X	ENSSSCG00000024688	100737090	NC_010461.4: 38877379-38893946
850	VSIG1	Un	ENSSSCG00000023386	100626662	NW_003540047.1: 3921-38226
850	VSIG1	X	ENSSSCG00000012567	100155523	NC_010461.4: 102937998-102974317
851	RNF39	7	ENSSSCG00000001244	100141418	NC_010449.4: 24985817-24990520
851	RNF39	7	ENSSSCG00000025208	100157320	NC_010449.4: 25144989-25150983
852	C3	2	ENSSSCG00000013551	397072	NC_010444.3: 72762013-72820437
852	C3	2	ENSSSCG00000030385	Unassigned	NC_010444.3: 72950572-72957968
853	MYL6B	5	ENSSSCG00000025467	100520244	NC_010447.4: 23255205-23259847
853	MYL6B	5	ENSSSCG00000028808	100155118	NC_010447.4: 23119258-23123593
853	MYL6B	5	ENSSSCG00000023287	Unassigned	Unassigned
854	COL15A1	1	ENSSSCG00000027204	102164256	NC_010443.4: 268992747-269010035
854	COL15A1	Un	ENSSSCG00000021524	100620394	NW_003613205.1: 94857-144114
854	COL15A1	1	ENSSSCG00000005380	102164530	NC_010443.4: 269046507-269080701
854	COL15A1	1	ENSSSCG00000005381	100512644	NC_010443.4: 269013416-269023230
854	COL15A1	Un	ENSSSCG00000029657	Unassigned	Unassigned
855	CHIAL1*	4	ENSSSCG00000006793	100621421	NC_010446.4: 119357273-119395856
855	CHIAL1*	4	Unassigned	100154001	NC_010446.4: 119235315-119248752)
855	CHIAL1*	4	Unassigned	102165727	NC_010446.4: 119155261-119156561
856	ARHGAP22	14	ENSSSCG00000025840	100737747	NC_010456.4: 96808153-96817412
856	ARHGAP22	14	ENSSSCG00000010381	100156289	NC_010456.4: 96946256-96993513
857	PIGZ	13	ENSSSCG00000029291	100524712	NC_010455.4: 142882924-142908708,
857	PIGZ	Un	ENSSSCG00000023442	100525486	NW_003537665.1: 1112-10450
858	SPDL1	16	ENSSSCG00000025965	100510938	NC_010458.3: 58844330-58870850
858	SPDL1	16	ENSSSCG00000017011	100624105	NC_010458.3: 58704565-58722292
859	ATM	9	ENSSSCG00000025606	100101922	NC_010451.3: 40746630-40837766
859	ATM	9	ENSSSCG00000027597	100738871	NC_010451.3: 40846569-40866659
860	FRYL	8	ENSSSCG00000008826	100625107	NC_010450.3: 40630504-40691781
860	FRYL	8	ENSSSCG00000008827	102157902	NC_010450.3: 40511964-40516786
860	FRYL	8	ENSSSCG00000008827	100520794	NC_010450.3: 40429326-40511806
861	TRPS1	4	ENSSSCG00000006018	100152818	NC_010446.4: 24658237-24743898
861	TRPS1	Un	ENSSSCG00000027648	102163407	NW_003538101.2: 22607-97742
861	TRPS1	4	ENSSSCG00000006018	100738992	NC_010446.4: 24969752-24996075
861	TRPS1	Un	ENSSSCG00000027648	100739217	NW_003538101.2: 101964-251784
862	PON1	9	ENSSSCG00000015332	100048952	NC_010451.3: 82327318-82339633
862	PON1	9	ENSSSCG00000023414	100738788	NC_010451.3: 82248656-82252509
863	MYOF	14	ENSSSCG00000010476	100154898	NC_010456.4: 114504900-114671732
863	MYOF	Un	Unassigned	102164270	NW_003613381.1: 9137-48065
863	MYOF	14	ENSSSCG00000025877	100739867	NC_010456.4: 114415635-114439458
864	GCA	15	ENSSSCG00000027472	100736670	NC_010457.4: 76481910-76544884
864	GCA	15	ENSSSCG00000015899	100736736	NC_010457.4: 76684785-76699715
865	ACYP2	3	ENSSSCG00000025224	100516794	NC_010445.3: 91728773-91892603,
865	ACYP2	3	ENSSSCG00000026100	100621710	NC_010445.3: 92341027-92356326
866	PPP2R3A	13	ENSSSCG00000025212	100738039	NC_010455.4: 84397370-84445841
866	PPP2R3A	13	ENSSSCG00000011648	102160080	NC_010455.4: 84483191-84516769
867	FILIP1L	13	ENSSSCG00000011972	100157058	NC_010455.4: 168935834-168938979
867	FILIP1L	13	Unassigned	102160653	NC_010455.4: 169127292-169145986
868	BCAR3	4	ENSSSCG00000006893	100153143	NC_010446.4: 135115559-135322613
868	BCAR3	4	ENSSSCG00000024097	Unassigned	Unassigned
869	DTNB	3	ENSSSCG00000008576	100738125	NC_010445.3: 120590598-120600674
869	DTNB	3	Unassigned	102159387	NC_010445.3: 120448654-120451749
870	MTA3	8	ENSSSCG00000026698	100738207	NC_010445.3: 103781514-103822142
870	MTA3	8	ENSSSCG00000009100	100514455	NC_010445.3: 103872736-103917591
871	RAP1B	5	ENSSSCG00000030014	100152555	NC_010447.4: 35681814-35733587
871	RAP1B	Unassigned	ENSSSCG00000021148	100736973	NW_003540038.2: 33615-43513)
872	STK10	16	ENSSSCG00000025758	102157635	NC_010458.3: 56443619-56508191
872	STK10	16	ENSSSCG00000016996	102168044	NC_010458.3: 56333789-56353068
872	STK10	16	ENSSSCG00000022478	100524465	NC_010458.3: 56726120-56743136
872	RERE	6	Unassigned	100738691	NC_010448.3: 63315008-63362658,
872	RERE	Unassigned	Unassigned	102162807	NW_003540280.2: 6771-47162
873	YIPF6	X	ENSSSCG00000012829	100519121	NC_010461.4: 61532055-61555806
873	YIPF6	X	ENSSSCG00000028336	100738646	NC_010461.4: 61698589-61724756
874	UTP23	4	ENSSSCG00000030493	100738679	NC_010446.4: 23209898-23216181
874	UTP23	4	ENSSSCG00000006017	100738842	NC_010446.4: 23412271-23418554
875	USP39	3	ENSSSCG00000030435	100621970	NC_010445.3: 62194914-62215389
875	USP39	3	ENSSSCG00000008235	100523728	NC_010445.3: 62064642-62080421
875	USP39	3	ENSSSCG00000027683	100518422	NC_010445.3: 61924832-61936424
876	UCHL5	10	ENSSSCG00000010805	100144472	NC_010452.3: 2258893-2274919
876	UCHL5	10	ENSSSCG00000010802	100511033	NC_010452.3: 2333912-2413848
877	TUBAL3	10	ENSSSCG00000011144	100623355	NC_010452.3: 71595337-71605327
877	TUBAL3	10	ENSSSCG00000029077	100517730	NC_010452.3: 71663573-71673564
878	TOPBP1	13	ENSSSCG00000030540	100627255	NC_010455.4: 82311917-82326457
878	TOPBP1	13	ENSSSCG00000028605	100737449	NC_010455.4: 82290322-82307098
879	TNN	9	ENSSSCG00000015506	100520506	NC_010451.3: 128916472-128939879
879	TNN	9	ENSSSCG00000015507	102164089	NC_010451.3: 128962927-128983560
880	TMED3	7	ENSSSCG00000001773	100155219	NC_010449.4: 53970295-53972517
880	TMED3	7	ENSSSCG00000001774	100737349	NC_010449.4: 53975131-53986596
880	TMED3	Unassigned	ENSSSCG00000029572	100737851	NW_003539030.2: 144623-153079
881	SIRPD	17	ENSSSCG00000027665	100626120	NC_010459.4: 37925125-37948324
881	SIRPD	17	ENSSSCG00000007182	102161773	NC_010459.4: 38195902-38197810
882	HTRA4	15	ENSSSCG00000024107	100156083	NC_010457.4: 54684891-54698787,
882	HTRA4	15	ENSSSCG00000026608	Unassigned	Unassigned
882	HTRA4	15	ENSSSCG00000015810	102165804	NC_010457.4: 54842697-54848502
882	FANCL	3	ENSSSCG00000008394	102159733	NC_010445.3: 87808084-87878988
882	FANCL	3	ENSSSCG00000025251	100526164	NC_010445.3: 87936631-88021149
883	AKAP13	7	ENSSSCG00000026251	102161387	NC_010449.4: 94269807-94422176
883	AKAP13	7	ENSSSCG00000002260	102164085	NC_010449.4: 93983193-94131336
883	AKAP13	7	ENSSSCG00000022453	100620506	NC_010449.4: 94131238-94213198
883	AKAP13	7	ENSSSCG00000002259	397631	NC_010449.4: 94486962-94583013
884	MARVELD2	16	ENSSSCG00000016959	100516404	NC_010458.3: 51499084-51505697
884	MARVELD2	Unassigned	ENSSSCG00000020851	100625116	NW_003537296.2: 74633-100746
884	MARVELD2	16	ENSSSCG00000027784	100516404	NC_010458.3: 51405308-51423813
885	UTRN	Unassigned	ENSSSCG00000029081	100523649	NW_003537053.2: 53814-119059
885	UTRN	1	ENSSSCG00000004123	100523292	NC_010443.4: 23034534-23103387
886	UTRN	Unassigned	ENSSSCG00000027740	102165520	NW_003613494.1: 10157-69512
887	EOMES	13	ENSSSCG00000011219	100524218	NC_010455.4: 15916210-15922304
887	EOMES	13	ENSSSCG00000022626	100622125	NC_010455.4: 15846676-15852749
888	RPRM	15	ENSSSCG00000028520	100155545	NC_010457.4: 67858563-67860097
888	RPRM	15	ENSSSCG00000025518	100738077	NC_010457.4: 68110734-68112268
889	SEMA3A	9	ENSSSCG00000023399	100736608	NC_010451.3: 106416446-106496399
889	SEMA3A	9	ENSSSCG00000015398	100739844	NC_010451.3: 106573459-106597365
889	SEMA3A	Unassigned	ENSSSCG00000028319	100620398	NW_003613511.1: 27264-260262
889	SEMA3A	9	ENSSSCG00000028086	102163327	NC_010451.3: 106623753-106654957
889	SEMA3A	9	ENSSSCG00000022472	Unassigned	Unassigned
890	NPC1L1	18	ENSSSCG00000016746	100515982	NC_010460.3: 55630277-55657272
890	NPC1L1	18	ENSSSCG00000016740	Unassigned	Unassigned
891	CD96	13	ENSSSCG00000023993	100627543	NC_010455.4: 158860932-158952300
891	CD96	13	ENSSSCG00000011935	102159011	NC_010455.4: 158915868-158929776
892	BTNL2	7	ENSSSCG00000020713	100158014	NC_010449.4: 29005069-29018452
892	BTNL2	7	ENSSSCG00000025071	100736947	NC_010449.4: 28878181-28891556
892	BTNL2	7	ENSSSCG00000001451	Unassigned	Unassigned
893	CAMK2A	2	ENSSSCG00000014443	100626014	NC_010444.3: 158335771-158396979
893	CAMK2A	2	ENSSSCG00000027896	100626459	NC_010444.3: 158032896-158174760
894	MYBL1	4	ENSSSCG00000027872	100524984	NC_010446.4: 74288317-74326973
894	MYBL1	4	ENSSSCG00000023221	100524984	NC_010446.4: 74288317-74326973
895	GRIK5	6	ENSSSCG00000003038	100737097	NC_010448.3: 45774560-45816275
895	GRIK5	6	ENSSSCG00000003039	100737141	NC_010448.3: 45878438-45922565
896	FOCAD	Un	ENSSSCG00000027731	100621804	NW_003538286.2: 15374-21997
896	FOCAD	1	ENSSSCG00000005165	100523881	NC_010443.4: 225547956-225569863
897	NCKAP1L	5	ENSSSCG00000000295	100152671	NC_010447.4: 20677764-20703471
897	NCKAP1L	Un	ENSSSCG00000028611	102162203	NW_003613366.1: 60667-82504,
898	TPM3	4	ENSSSCG00000006556	414388	NC_010446.4: 104459663-104490146)
898	TPM3	Un	Unassigned	100620599	NW_003539774.2: 1915-15360
899	PSMF1	17	ENSSSCG00000020887	100152620	NC_010459.4: 38667379-38715785
899	PSMF1	17	ENSSSCG00000025875	100736938	NC_010459.4: 38886208-38934610
900	NAGA	5	ENSSSCG00000000050	100142667	NC_010447.4: 3969705-3986759
900	NAGA	5	ENSSSCG00000000042	100737177	NC_010447.4: 3766085-3783221
901	MIR486-2	17	ENSSSCG00000022807	100628341	NC_010459.4: 12191310-12191229
901	MIR486-2	Un	ENSSSCG00000027728	Unassigned	Unassigned
902	MIR124-2	4	ENSSSCG00000019505	100316579	NC_010446.4: 76136453-76136557
902	MIR124-2	Un	ENSSSCG00000028619	Unassigned	Unassigned
903	MIR2411	4	ENSSSCG00000029100	104796817	NC_010446.4: 104285588-104285506
903	MIR2411	4	ENSSSCG00000030203	Unassigned	NC_010446.4: 104403943-104403861
904	MIR1249	5	ENSSSCG00000024146	104794448	NC_010447.4: 1499712-1499793
904	MIR1249	Un	ENSSSCG00000021124	Unassigned	Unassigned
905	MIR218-1	8	ENSSSCG00000023893	100526390	NC_010450.3: 15443859-15443750
905	MIR218-1	Un	ENSSSCG00000026717	Unassigned	Unassigned
906	MIR30C2	1	ENSSSCG00000019520	100316601	NC_010443.4: 57721767-57721688
906	MIR30C2	Un	ENSSSCG00000023115	Unassigned	Unassigned
907	MIR423	12	ENSSSCG00000019191	100498709	NC_010454.3: 48287105-48287012
907	MIR423	12	miRNA:mir-423::high	Unassigned	Unassigned
908	MIR431	7	ENSSSCG00000019314	Unassigned	NC_010449.4: 132097559-132097672
908	MIR431	Un	ENSSSCG00000022870	Unassigned	NW_003540012.1: 19585-19495
909	MIR449A	16	ENSSSCG00000028001	Unassigned	NC_010458.3: 36468206-36468118
909	MIR449A	Un	ENSSSCG00000023990	Unassigned	NW_003613233.1: 238219-238131
910	MIR2053	4	ENSSSCG00000020681	Unassigned	NC_010446.4: 27248855-27248765
910	MIR2053	4	ENSSSCG00000026312	Unassigned	NC_010446.4: 27387503-27387413
911	MIR2113	1	ENSSSCG00000019812	Unassigned	NC_010443.4: 73712922-73713012
911	MIR2113	Un	ENSSSCG00000027703	Unassigned	NW_003613297.1: 61830-61920
912	MIR302B	8	ENSSSCG00000018952	Unassigned	NC_010450.3: 115200072-115200143
912	MIR302B	Un	ENSSSCG00000030614	Unassigned	NW_003538989.2: 16073-16002
913	MIR302C	8	ENSSSCG00000019558	Unassigned	NC_010450.3: 115200206-115200273
913	MIR302C	Un	ENSSSCG00000021088	Unassigned	NW_003538989.2: 15939-15872
914	MIR367	8	ENSSSCG00000018444	Unassigned	NC_010450.3: 115200685-115200752
914	MIR367	Un	ENSSSCG00000023789	Unassigned	NW_003538989.2: 15462-15395
915	MIR449C	16	ENSSSCG00000023766	Unassigned	NC_010458.3: 36469310-36469205
915	MIR449C	Un	ENSSSCG00000027939	Unassigned	NW_003613233.1: 239398-239293
916	MIR486-2	17	ENSSSCG00000022807	Unassigned	NC_010459.4: 12191310-12191229
[truncated: 1,106 more rows]
