# Supplementary material for: The porcine translational research database: a manually curated, genomics and proteomics-based research resource
Source: BMC Genomics. 2017 Aug 22;18:643. doi: 10.1186/s12864-017-4009-7 (PMC5568366; doi:10.1186/s12864-017-4009-7)
Supplement: Supplementary file 3 — Porcine or artiodactyl-specific paralogs. Gene names, Ensembl and NCBI loci numbers and Build 10.2 NCBI gene coordinates of porcine or artiodactyl-specific paralogs (XLSX 58 kb) [file 12864_2017_4009_MOESM3_ESM.xlsx]

## Sheet: Sheet1
Number	Gene	NCBI Loci	Chromosome	Ensembl Build 10.2 Gene ID	NCBI Chromosomal Gene Coordinates	Comments
1	CD36	733702	9	ENSSSCG00000015405	NC_010451.3 (110040077-110102645)	Sequences in Unigene Ssc.35355 do not align to an identified gene in Ensembl build 9.2 but do align in build 10.2f.
1	CD36L1	100511343	9	NA	NC_010451.3 (109954298-110015639)	Duplicated in bovine
2	CRP	396842	4	ENSSSCG00000006403	NC_010446.4 (98764964-98772727)
2	CRPL1	100620468	4	ENSSSCG00000021186	NC_010446.4 (98745242-98757413)	Porcine-specific gene.
3	IL1B	397122	3	ENSSSCG00000008088	NC_010445.3 (45319296-45326287)
3	IL1BL1	396565	3	ENSSSCT00000008860	NC_010445.3 (45179378-45185849)	Porcine-specific gene.
4	CD68	100522571	12	ENSSSCG00000017956	NC_010454.3 (55296986-55299419)	Gene on porcine chromosome 12 is syntenic with human CD68 on chromosome 17.
4	CD68L1	100520753	8	ENSSSCG00000008769	NC_010450.3 (29672313-29674595)	Gene on porcine chromosome 8 is syntenic with human chromosome 4.
5	CD163	397031	Unassigned	NA	NW_003539177.1 (5-471)	Sequences in Unigene Ssc.5053 partially align in Ensembl build 10.2.
5	CD163L1	100144477	5	NA	NC_010447.4 (65984979-66021167)	CD163L1 is duplicated in cows, humans and mice.
5	CD163L2	100627089	5	NA	NC_010447.4 (66030456-66085371)
6	IFIT1	100153038	14	ENSSSCG00000010453	NC_010456.4 (110223576-110235661)
6	IFIT1L1	100621926	1	NA	NC_010443.4 (296319106-296331356)
7	ITLN2	100144619	4	ENSSSCG00000028374	NC_010446.4: 97610153-97621638)
7	ITLN2L	100736733	4	ENSSSCG00000025885	NC_010446.4: 97403439-97430022)
8	DDX3X	100515940	X	ENSSSCG00000012252	NC_010461.4: 41162035-41177759)
8	DDX3XL	100624590	Y	ENSSSCG00000026430	NC_010462.2: 1115792-1132907)
9	GZMA	100526762	16	ENSSSCG00000016902	NC_010458.3: 36385694-36393956)	Gene also duplicated in cow.
9	GZMAL	100233183			NC_010458.3: 36366028-36375618)
10	LY9	100156074	4	ENSSSCG00000006375	NC_010446.4: 97496457-97509189)
10	LY9L1	100525572	4	ENSSSCG00000006376	NC_010446.4: 101230146-101243685)	Gene erroneously annotated as SLAMF9 by NCBI.
11	IRGC	100462753	6	ENSSSCG00000003066	NC_010448.3: 46399976-46403321)	Gene also duplicated in cow.
11	IRGCL	100523557	6	ENSSSCG00000003067	NC_010448.3: 46403760-46409267)
12	RDH16	100511633	5	ENSSSCG00000000414	NC_010447.4 (24133013-24139006)	Artiodactyl-and Perissidactyl-specfic duplication, there are 3 putative bovine and 3 equine genes that are similar to RDH16.
12	RDH16L1	100512656	5	NA	NC_010447.4 (24087398-24094529)	Sequences in Unigene Ssc.94004 or Ssc.55153 do not align to an identified gene in Ensembl build 9.
13	ABCC4	100152536, 100627251	11	ENSSSCG00000009495	NC_010453.4 (70384867-70481706)
13	ABCC4L1	100518213	11	ENSSSCG00000009496	NC_010453.4 (70779814-70852608)
13	ABCC4L2	100517850	11	ENSSSCG00000009498	NC_010453.4 (70591445-70749846)
13	ABCC4L3	100518860	11	ENSSSCG00000022549	NC_010453.4 (71059813-71227114)
14	CYP19A1	403331	1	ENSSSCG00000030168	NW_003538376.1 (24171-35401)
14	CYP19A2*	403332	1	ENSSSCG00000030168	NC_010443.4 (133903926-133936093)
14	CYP19A3*	403333	1	NA	NW_003609189.1 (5066-35865)	Artiodactyl-specific gene duplication, sequences in Unigene Ssc.14541 do not align in Ensembl build 10.2
14	FOLR1	397579	9	ENSSSCG00000014810	NC_010451.3 (7515002-7521922)
14	FOLR1L1*	396784	9	ENSSSCG00000022236	NC_010451.3 (7507564-7511915)
15	ZNF33B	100627762	14	ENSSSCG00000028345	NC_010456.4 (65658244-6574230)
15	ZNF33BL*	100738050	14	ENSSSCG00000023596	NC_010456.4 (65830852-65858687)
16	SLC47A1	NA	Un	NA	NA
16	SLC47A1L*	102157639	13	ENSSSCG00000018046	NC_010454.3 (62684709-62729273)
17	ANKRD26	100516216 , 100516390, 100627250	10	ENSSSCG00000011067	NC_010452.3 (54077928-77669084)	Biologically duplicated gene in pigs and cetaceans.
17	ANKRD26L1*	100628139, 102163179, 102162659	17	ENSSSCG00000007001	NC_010459.4 (9560977-9635594)	Artifactually duplicated gene.
17	ANKRD26L2*	102162285, 100155289	17	ENSSSCG00000021473, ENSSSCG00000007037	NC_010459.4 (16270904-16372225	Artifactually duplicated gene.
17	ANKRD26L3*	100513319, 106506602	17	ENSSSCG00000024507, ENSSSCG00000007038	NC_010459.4 (14427480-14506335)	Artifactually duplicated gene.
18	SERPINA1	397688	7q24	ENSSSCG00000002476	NC_010449.4 (122616080-122628726)	Biologically duplicated gene in pigs and cetaceans.
18	SERPINA1L1*	100621494	7	ENSSSCG00000023268	NC_010449.4 (122597177-122614557)
19	PLA2G2A	NA	-	NA		Biologically duplicated gene in Artiodactyls
19	PLA2G2AL1*	100513018, 102157850	6	ENSSSCG00000003494	NC_010448.3 (72549823-72556844)
20	CD2AP	100620861, 100154585, 100627990	7	ENSSSCG00000001728	NC_010449.4 (48870223-48952250)
20	CD2APL1*	NA	-	-		May be an expressed pseudogene in pigs.
21	RDH11	100154684	7	ENSSSCG00000002296	NC_010449.4 (97722352-97759843)	Biologically duplicated gene in Artiodactyls.
21	RDH11L*	100513982	3	ENSSSCG00000008284	NC_010445.3 (71784060-71799030)
22	RPL12	414416, 106508342, 100738407	1	ENSSSCG00000005612, ENSSSCG00000030021	NC_010443.4 (301871922-301875394)	Artifactually duplicated gene.
22	RPL12L*	100156825	14	ENSSSCG00000009848	NC_010456.4 (36226321-36226887)
23	ARGFX	100152745	13	ENSSSCG00000011886	NC_010455.4 (148555292-148556221
23	ARGFXL1*	100625957, 100516983	7	ENSSSCG00000026476	NC_010449.4 (51126787-51127501)	Artifactually duplicated gene.
24	TEDDM1	100512916	9	ENSSSCG00000015546	NC_010451.3 (135975474-135977598
24	TEDDM1L1*	100302693		ENSSSCG00000015547	NC_010451.3 (136014740-136015794)
24	TEDDM1L2*	100620442	13	NA	NC_010455.4 (131824250-131825134,
24	TEDDM1L3*	102166240	13	ENSSSCG00000027025	NC_010455.4 (131879139-131880849,
25	ZNF684	102167697	Un	ENSSSCG00000003979	NW_003538396.1 (40047-66296)
25	ZNF684L*	106508427	Un	NA	NW_003538396.1 (66402-67381	May be an expressed pseudogene.
26	ZNF548	NA	Un	NA	-
26	ZNF548L*	NA	Un	NA	-
27	ZNF709	102167305	2	ENSSSCG00000021757	NC_010444.3 (66920355-66925024)
27	ZNF709L1*	NA	NA	NA	NA
27	ZNF709L2*	100520720	2	ENSSSCG00000013719	NC_010444.3 (66949888-66953200)
27	ZNF709L3*	NA	NA	NA	NA
27	ZNF709L4*	100517213	2	ENSSSCG00000013716	NC_010444.3 (67081648-67133310)
27	ZNF709L5*	100521069	2	ENSSSCG00000022634	NC_010444.3 (66859826-66943628)
27	ZNF709L6*	100624296, 102167351, 100517751	2	ENSSSCG00000013715	NC_010444.3 (67248468-67265910)	Artifactually duplicated gene.
27	ZNF709L7*	100624806	2	ENSSSCG00000013717	NC_010444.3 (70748615-70751472)
28	BTN1A1	100153328, 100626139	7	ENSSSCG00000001132, ENSSSCT00000023208	NC_010449.4 (22014553-22021215)	Artifactually duplicated gene.
28	BTN1A1L1*	100513291, 100155994	7	ENSSSCG00000001447, ENSSSCG00000001451		Artifactually duplicated gene.
28	BTN1A1L2*	100621197, 106504368, 100519072	1			Artifactually duplicated gene.
29	CRIP1	NA	Un	NA	NA
29	CRIP1L*	102160403	1	NA	NC_010443.4 (128827506-128827840)
30	SERPINA3	100153899	7	ENSSSCG00000002483	NC_010449.4 (122961721-122969848)
30	SERPINA3-1*	396684	7	ENSSSCG00000002482	NC_010449.4 (122933477-122938468)
30	SERPINA3-2*	396686	7	ENSSSCG00000002487	NC_010449.4 (123110551-123119612)
30	SERPINA3-3*	396685	7	ENSSSCG00000002483	NC_010449.4 (123016238-123025025)
30	SERPINA3-5*	100153899	7	ENSSSCG00000030371	NC_010449.4 (122961721-122969848)
30	SERPINA3-6*	100156325	7	ENSSSCG00000002486	NC_010449.4 (123094660-123119649)
30	SERPINA3-7*	100153899	7	ENSSSCG00000030371	NC_010449.4 (122961721-122969848)
30	SERPINA3-8*	106504547	7	ENSSSCG00000002483	NC_010449.4 (123036217-123038710)
31	SCARNA11	NA	5	ENSSSCG00000020372	NA
31	SCARNA11L*	NA	5	ENSSSCG00000020353	NA
32	CES1A*	397478, 100736819	6	ENSSSCG00000002826	NC_010448.3 (27276898-27308831)
32	CES1B*	397478, 100736962	6	ENSSSCG00000002825	NC_010448.3 (27276898-27308831
33	IGLL5	100523213	14	ENSSSCG00000010077	NC_010456.4 (53393870-53403011)	Biologically-duplicated gene in the pig.
33	IGLL5L*	100152327	14	ENSSSCG00000010044	NC_010456.4 (52423076-52424866)
34	NMRAL1	100511924	3	ENSSSCG00000007943	NC_010445.3 (38926722-38934140)	Biologically duplicated gene in certain artiodactyl and non-human primate species.
34	NMRAL1L*	NA	NA	NA	NA
35	IRF4	NA	Un	NA	NA
35	IRF4L*	102167710, 102168116	17	ENSSSCG00000025716, ENSSSCG00000022547	NC_010459.4 (40346692-40351343)	Artifactually duplicated gene.
36	PRR23B	NA	Un	NA	NA	Biologically-duplicated gene in Artiodactyla.
36	PRR23BL*	100512499	13	ENSSSCG00000011660	NC_010455.4 (87631476-87632902)
37	SURF1	NA	Un	NA	NA	Biologically-duplicated gene in pigs.
37	SURF1L*	100155488	7	NA	NA
38	CP	406870	13	ENSSSCG00000011700	NC_010455.4 (97390612-97455765)	Artiodactyl-specific biological duplication.
38	CPL*	100158001	13	ENSSSCG00000025468	NC_010455.4 (97472592-97506647)
39	PRG4	100518683	9	ENSSSCG00000029449	NC_010451.3 (139907666-139933143)
39	PRG4L*	100737060, 106504228, 100516884	16	ENSSSCG00000016898	NC_010458.3 (36067201-36217022)
40	FABP3	399532, 100737528			NC_010448.3 (81714138-81715645)	Artifactually duplicated gene.
40	FABP3L1*	100522323	6	ENSSSCG00000003546	NC_010448.3 (75996802-75997381)
40	FABP3L2*	100627705	17	ENSSSCG00000025527	NC_010459.4 (17683097-17683591)
41	IL4I1	100522257	6	ENSSSCG00000003192	NC_010448.3 (50635545-50645336)
41	IL4I1L*	100525099, 102159276	2	ENSSSCG00000013976	NC_010444.3 (55147386-55155427)
42	RAET1E	100521647	1	ENSSSCG00000004096	NC_010443.4 (18198146-18227109)
42	RAET1EL1*	100521998	1	NA	NC_010443.4 (18352871-18355446)
42	RAET1EL2*	106508817	1	NA	NC_010443.4 (18345442-18350597)
42	RAET1EL3*	NA	1	ENSSSCG00000004098	NA
43	SERPINA1	397688	7	ENSSSCG00000002476	NC_010449.4 (122616080-122628726)	Biologically duplicated gene in pigs and cetaceans.
43	SERPINA1L1*	100621494	7	ENSSSCG00000023268	NC_010449.4 (122597177-122614557)
44	C4BPA	100520761	9	ENSSSCG00000015662	NC_010451.3 (74106142-74154500)	Biologically duplicated gene in Artiodactyla.
44	C4BPAL*	396982	9	ENSSSCG00000015663	NC_010451.3 (74195820-74207816)
45	PHC1	100155344	5	ENSSSCG00000000661	NC_010447.4 (65355682-65378586)
45	PHC1L*	NA	NA	NA	NA	Expressed pseudogene.
46	TNFRSF10A	100156086, 100624226, 100153281	14	ENSSSCG00000009636	NC_010456.4 (7782530-7817134)	Biologically duplicated gene in Artiodactyla.
46	TNFRSF10AL1*	100154839, 100738156	14	ENSSSCG00000009636	NC_010456.4 (8075770-8091766)
47	ADGRE2	100516420, 100518417, 106507301		ENSSSCG00000013785	NC_010444.3 (64775236-64849924	Biologically-duplicated gene in pigs, artifactually duplicated gene.
47	ADGRE2L*	100516957, 100517330		ENSSSCG00000013787, ENSSSCG00000013788	NC_010444.3 (64549001-64553222
48	CLCA4	100154624	4	ENSSSCG00000006932	NC_010446.4 (142080452-142110275)
48	CLCA4L*	100512780	4	NA	NC_010446.4 (142010392-142055264)
49	NLRP12	100523066	6	ENSSSCG00000003251	NC_010448.3 (52741089-52763504)	Biologically duplicated gene in Artiodactyla.
49	NLRP12L*	102162088	X	ENSSSCG00000012566	NC_010461.4 (102840738-102884934)
50	KLRD1	100622915	5	ENSSSCG00000000642	NC_010447.4 (64389292-64395189)	Biologically duplicated gene in Artiodactyla.
50	KLRD1L*	100518661, 100519314	5	ENSSSCG00000026217	NC_010447.4 (64448135-64460072)	Artifactually duplicated gene.
51	SLC7A3	100171387	X	ENSSSCG00000024346	NC_010461.4 (64467441-64473169)	Biologically duplicated gene in Artiodactyls.
51	SLC7A3L1*	100626318	6	ENSSSCG00000003248	NC_010448.3 (52450362-52597103)
51	SLC7A3L2*	100626407	6	NA	NC_010448.3 (52469152-52478363)
51	SLC7A3L3*	100628233	6	ENSSSCG00000003250	NC_010448.3 (52415270-52422099)
51	SLC7A3L4*	100523609	6	ENSSSCG00000028154	NC_010448.3 (52795667-52809061)
51	SLC7A3L5*	100523792	6	NA	NC_010448.3 (52812080-52822287)
51	SLC7A3L6*	100524318	6	NA	NC_010448.3 (52849760-52859327)
51	SLC7A3L7*	100523440	6	ENSSSCG00000024036	NC_010448.3 (52776308-52794427)
51	SLC7A3L8*	100626505	6	NA	NC_010448.3 (52530229-52539355)
51	SLC7A3L9*	100620152	6	NA	NC_010448.3 (52483429-52491961)
51	SLC7A3L10*	100523969	6	NA	NC_010448.3 (52826762-52831794)
51	SLC7A3L11*	100524147	6	NA	NC_010448.3 (52836479-52845663)
51	SLC7A3L12*	100620251	6	NA	NC_010448.3 (52501020-52521094)
51	SLC7A3L13*	100524499	6	NA	NC_010448.3 (52863760-52869103)
52	PDZK1IP1	414756	6	ENSSSCG00000003753	NC_010448.3 (119073705-119079451)	Biologically duplicated gene in pigs.
52	PDZK1IP1L*	100626400	Un	ENSSSCG00000020872	NW_003539557.2 (4174-8144)
53	LY9	100155269	4	ENSSSCG00000006375	NC_010446.4 (97518786-97545794)	Biologically duplicated gene in pigs.
53	LY9L1*	100156074	4	NA	NC_010446.4 (97496457-97510746)
53	LY9L2*	100525572	4	NA	NC_010446.4 (101230614-101243794)
54	LY9L3*	100152036	4	NA	NC_010446.4 (101021139-101035276)
54	SLC22A6	397223	2	ENSSSCG00000023571	NC_010444.3 (8152459-8160066)	Biologically duplicated gene in Artiodactyla-
54	SLC22A6L1*	100622132	2	NA	NC_010444.3 (8165714-8176558)
55	ZNF350	100737585	6	NA	NC_010448.3 (52343408-52357197)	Biologically duplicated gene in Artiodactyla.
55	ZNF350L1*	100737413	6	ENSSSCG00000027056	NC_010448.3 (52324225-52337009)
56	ZNF677	102158906	Un	ENSSSCG00000028000	NW_003541224.1 (7355-10818)
56	ZNF677L*	102164058	NA	NA	NA
57	ADH6	NA	NA	NA	NA	Biologically duplicated gene in Artiodactyla.
57	ADH6L*	NA	NA	NA	NA
58	CSF2RA	100620339	1	ENSSSCG00000030088	NW_003541092.1 (487-12372)	Biologically duplicated gene in Artiodactyla.
58	CSF2RAL*	102161330	Un	ENSSSCG00000021925	NW_003541172.1 (1780-5483)
59	UGT2C1	100515222	8	ENSSSCG00000024160	NC_010450.3 (70910068-70934674)	Biologically duplicated gene in Artiodactyla.
59	UGT2C1L	100624700	8	ENSSSCG00000027031	NC_010450.3 (70936984-70976291)
60	NOP16	100624555	2	ENSSSCG00000029577	NC_010444.3 (83139815-83146423)	Biologically duplicated gene in pigs.
60	NOP16L	NA	NA	NA	NA
61	INTS6L	100521835			NC_010461.4 (126934388-126995057)	Biologically duplicated gene in pigs.
61	INTS6L2*	102165653	X	NA	NC_010461.4 (127011931-127017923)
62	CTRB2	100621642	6	ENSSSCG00000023127	NC_010448.3 (12256439-12268562)
62	CTRB2L*	100739735	6	ENSSSCG00000023012	NC_010448.3 (12249239-12251493)
63	ATP5G1	574054	12	ENSSSCG00000017544	NC_010454.3 (25066551-25069489)
63	ATP5G1L*	100519871	13	ENSSSCG00000011945	NC_010455.4 (161942951-161943499)
64	PRG3	100625180	2	ENSSSCG00000022042	NC_010444.3 (13320609-13324730)	Biologically duplicated gene in Artiodactyla.
64	PRG3L*	100739611	2	ENSSSCG00000027553	NC_010444.3 (13338037-13342134)
65	IFIT1	100153038	14	ENSSSCG00000010453	NC_010456.4 (110223576-110235661)	Biologically duplicated gene in pigs.
65	IFIT1L1*	100621926	1		NC_010443.4 (296330196-296331379)
66	PCTP	100524171	12	ENSSSCG00000017608	NC_010454.3 (32760323-32792324)	Biologically duplicated gene in Artiodactyla.
66	PCTPL*	100621260	12	ENSSSCG00000025681	NC_010454.3 (32830673-32861194)
67	MTMR9	100626566	Un	ENSSSCG00000029109	NW_003537619.1 (47413-88057)	Biologically duplicated gene in Artiodactyla.
67	MTMR9L*	106510645, 100739580	8	ENSSSCG00000023657, ENSSSCG00000024845	NC_010448.3 (82694272-82697180)
68	SNORA63	NA	13	ENSSSCG00000019309	NA
68	SNORA63B*	NA	13	ENSSSCG00000022926	NA
68	SNORA63C*	NA	13	ENSSSCG00000020700	NA
68	SNORA63D*	NA	13	ENSSSCG00000018172
69	SLC22A10	100737764	2	ENSSSCG00000028537	NC_010444.3 (7919942-7939511)	Biologically duplicated gene in Artiodactyla.
69	SLC22A10L1*	100514700	2	ENSSSCG00000029248	NC_010444.3 (7997643-8016292)
69	SLC22A10L2*	100737802	2	NA	NC_010444.3 (7944702-7976486)
69	SLC22A10L3*	100737875	2	ENSSSCG00000025413	NC_010444.3 (8029634-8046146)
70	SNORA19	NA	14	ENSSSCG00000018104	NA	14 Ensembl loci (ENSSSCG00000018104, ENSSSCG00000018648, ENSSSCG00000018883, ENSSSCG00000018357, ENSSSCG00000022677, ENSSSCG00000026774, ENSSSCG00000019637, ENSSSCG00000024068, ENSSSCG00000020156, ENSSSCG00000026256, ENSSSCG00000018541, ENSSSCG00000019937, ENSSSCG00000026952, ENSSSCG00000018775) are annotated as SNORA19.
70	SNORA19B*	NA	X	ENSSSCG00000018648	NA
70	SNORA19C*	NA	4	ENSSSCG00000018883	NA
70	SNORA19D*	NA	6	ENSSSCG00000018357	NA
70	SNORA19E*	NA	15	ENSSSCG00000022677	NA
70	SNORA19F*	NA	8	ENSSSCG00000019637	NA
70	SNORA19G*	NA	9	ENSSSCG00000024068	NA
70	SNORA19I*	NA	6	ENSSSCG00000026256	NA
70	SNORA19J*	NA	14	ENSSSCG00000018541	NA
70	SNORA19K*	NA	1	ENSSSCG00000019937	NA
71	SNORA20	NA	1	ENSSSCG00000019358	NA	Error, 3 Ensembl loic (ENSSSCG00000018605, ENSSSCG00000019280, ENSSSCG00000019928) annotated as SNORA20.
71	SNORA20B*	NA	2	ENSSSCG00000019928	NA
71	SNORA20C*	NA	7	ENSSSCG00000019086	NA
71	SNORA20D*	NA	1	ENSSSCG00000019280	NA
71	SNORA20E*	NA	1	ENSSSCG00000018605	NA
72	SNORA21	NA	18	ENSSSCG00000022330	NA	8 Ensembl loci (ENSSSCG00000019086, ENSSSCG00000019358, ENSSSCG00000019911, ENSSSCG00000022330, ENSSSCG00000023013, ENSSSCG00000024574, ENSSSCG00000028055, ENSSSCG00000030374) are annotated as SNORA21, loci loci ENSSSCG00000023013 is annotated as SNORA21, gene does not exhibit similarity to human SNORA21, loci ENSSSCG00000019358 is orthologous to SNORA21, loci ENSSSCG00000019086 is a paralog of S…
72	SNORA21B*	NA	Un	ENSSSCG00000030374	NA
72	SNORA21C*	NA	2	ENSSSCG00000019911	NA
74	SNORA22	NA	3	ENSSSCG00000018553	NA
74	SNORA22B*	NA	5	ENSSSCG00000019782	NA
74	SNORA22C*	NA	3	ENSSSCG00000023632	NA
74	SNORA22D*	NA	7	ENSSSCG00000020336	NA
75	SNORA62	NA	13	ENSSSCG00000019894	NA
75	SNORA62B*	NA	X	ENSSSCG00000018165	NA
75	SNORA62C*	NA	14	ENSSSCG00000018233	NA
75	SNORA62D*	NA	3	ENSSSCG00000026222	NA
76	SLC7A13	100620567	4	ENSSSCG00000022935	NC_010446.4 (55573526-55609325)	Biologically duplicated gene in Artiodactyla.
76	SLC7A13L1*	100156775	4	ENSSSCG00000006147	NC_010446.4 (56609300-56625214)
76	SLC7A13L2*	100522735	4	ENSSSCG00000006148	NC_010446.4 (56730039-56769035)
77	SNORA40	NA	9	ENSSSCG00000018178	NA
77	SNORA40L1*	NA	17	ENSSSCG00000026484	NA
77	SNORA40L2*	NA	13	ENSSSCG00000020952	NA
78	SNORA62	NA	13	ENSSSCG00000019894	NA
78	SNORA62B*	NA	X	ENSSSCG00000018165	NA
78	SNORA62C*	NA	14	ENSSSCG00000018233	NA
78	SNORA62D*	NA	3	ENSSSCG00000026222	NA
79	SNORD114-3	NA	17	ENSSSCG00000019848	NA
79	SNORD114-3L1*	NA	17	ENSSSCG00000018998	NA
80	SNORD114-3B	NA	7	ENSSSCG00000019731	NA
80	SNORD114-3LB*	NA	7	ENSSSCG00000018998	NA
81	SNORD113-9	NA	7	ENSSSCG00000018261	NA
81	SNORD113-9L1*	NA	7	ENSSSCG00000018957	NA
81	SNORD113-9L2*	NA	7	ENSSSCG00000019064	NA
82	SNORA80B	NA	Un	ENSSSCG00000027845	NA
82	SNORA80BL1*	NA	16	ENSSSCG00000024319	NA
83	SNORA44	NA	6	ENSSSCG00000023086	NA
83	SNORA44B*	NA	13	ENSSSCG00000020125	NA
84	SNORA46	NA	6	ENSSSCG00000018402	NA
84	SNORA46B*	NA	Un	ENSSSCG00000024530	NA
85	SNORA50C	NA	12	ENSSSCG00000018813	NA
85	SNORA50CL*	NA	8	ENSSSCG00000018598	NA
86	SNORA51	NA	17	ENSSSCG00000019599	NA
86	SNORA51B*	NA	13	ENSSSCG00000018726	NA
87	SNORA9	NA	18	ENSSSCG00000019018	NA
87	SNORA9B*	NA	4	ENSSSCG00000018586	NA
88	SNORA57	NA	2	ENSSSCG00000025282	NA
88	SNORA57B*	NA	9	ENSSSCG00000018397	NA
89	SNORA58	NA	4	ENSSSCG00000024203	NA
89	SNORA58B*	NA	4	ENSSSCG00000029100	NA
90	SNORA61	NA	6	ENSSSCG00000030477	NA
90	SNORA61B*	NA	14	ENSSSCG00000019852	NA
91	SNORA80E	NA	4	ENSSSCG00000019284	NA	Ensembl loci ENSSSCG00000019284 is annotated as SNORA42.
91	SNORA80EL*	NA	14	ENSSSCG00000021228	NA
92	STRA6	100153335, 100621934, 102158004	7	ENSSSCG00000001909, ENSSSCG00000024782	NC_010449.4 (63936184..63965508)	Biologically duplicated gene in Artiodactyls, rodents and other species, expressed pseudogene in humans.
92	STRA6L*	102168060	1	ENSSSCG00000005362	NC_010443.4 (267185185..267259245)
93	PAG2*	396749	2	NA	NC_010444.3 (9869968..9870304
93	PAG2L1*	NA	Un	NA
93	PAG2L2*	100737419	2	ENSSSCG00000013090	NC_010444.3 (10047720..10056537
93	PAG2L3*	100522849	2	ENSSSCG00000013091	NC_010444.3 (9828412..9838014
93	PAG2L4*	100523770	2	ENSSSCG00000027430	NC_010444.3 (10007631..10016547
93	PAG2L5*	100524300	2	ENSSSCG00000013098	NC_010444.3 (9927221..9934779
93	PPAG3*	396731	2	ENSSSCG00000013096	NC_010444.3 (10026356..10034436
93	PAG2L7*	100524130	2	ENSSSCG00000013097	NC_010444.3 (9963835..9971276
93	PAG2L8*	100524479	2	ENSSSCG00000023987	NC_010444.3 (9945714..9953228
93	PAG2L9*	100524786	2	ENSSSCG00000029938	NC_010444.3 (10082528..10089855
93	PGA5	396892	2	ENSSSCG00000013092	NC_010444.3 (9792085..9800451)
94	GZMA	100620458	16	ENSSSCG00000016903	NC_010458.3 (36395843..36398647
94	GZMAL*	100620361, 100233183	16	ENSSSCG00000016902, ENSSSCG00000027545	NC_010458.3 (36366028..36375618
95	SERPINB11	100156623	1	ENSSSCG00000022337, ENSSSCG00000021694	NC_010443.4 (175357960..175373471)
95	SERPINB11L1*	100153783	1	NA	NC_010443.4 (175446421..175466876)	Biologically duplicated gene in certain Artiodactyla..
96	BTNL4	100512174	7	ENSSSCG00000001441	NC_010449.4 (28092962..28109139
96	BTNL4L*	100155579	7	NA	NC_010449.4 (28194604..28209707
97	MRGPRD	NA	2	NA	NA
97	MRGPRDL*	NA	2	NA	NA
98	TAS2R7	100523246	5	NA	NC_010447.4 (63985142..63986080
98	TAS2R7L1*	106507525	5	NA	NC_010447.4 (63940163..63941095
98	TAS2R7L2*	100522490	5	NA	NC_010447.4 (63956273..63957028
99	P2RY4	450244	X	ENSSSCG00000012380	NC_010461.4 (63479522..63480619
99	P2RY4L*	102167018	13	ENSSSCG00000022054	NC_010455.4 (107041952..107044697
100	MRGPRX2	100736830	2	ENSSSCG00000013356	NC_010444.3 (43379885..43383239	Biologically duplicated gene in the pig.
100	MRGPRX2L1*	NA	NA	NA	NC_010444.3
100	MRGPRX2L2*	102159152, 102158912			NC_010444.3 (776673..777698)
101	HMGA2	100513206	5	ENSSSCG00000000471	NC_010447.4 (33375397..33516455	Biologically duplicated gene in the pig.
101	HMGA2L*	100359361	1	ENSSSCG00000005101	NC_010443.4 (212529336..212537093
102	ALPI	100521756, 100522404	15	ENSSSCG00000024181, ENSSSCG00000028816	NC_010457.4 (146829915..146921318)
102	ALPIL1*	100521229, 100624831	15	ENSSSCG00000024181	NC_010457.4 (146782981..146787113
103	CTRB2	100621642	6	ENSSSCG00000023127	NC_010448.3 (12256439..12268562	Biologically duplicated gene in the pig.
103	CTRB2L*	100739735	6	ENSSSCG00000023012	NC_010448.3 (12249239..12251493
104	MT1E	100037920	6	NA	NA
104	MT1EL*	102166944	6	ENSSSCG00000023305	NC_010448.3 (26369659..26374214
105	OR6C4	100155548	5	ENSSSCT00000000374	NC_010447.4 (22524583..22525513
105	OR6C4L1*	100156762	5	ENSSSCG00000000318	NC_010447.4 (21324271..21325200
105	OR6C4L2*	100525574	5	NA	NC_010447.4 (22203438..22204370
