# Supplementary material for: The porcine translational research database: a manually curated, genomics and proteomics-based research resource
Source: BMC Genomics. 2017 Aug 22;18:643. doi: 10.1186/s12864-017-4009-7 (PMC5568366; doi:10.1186/s12864-017-4009-7)
Supplement: Supplementary file 4 — 5′, ORF and 3′ end comparison of porcine and human mRNAs. 5′, ORF and 3′ end comparison of porcine and human mRNAs (XLSX 66 kb) [file 12864_2017_4009_MOESM4_ESM.xlsx]

## Sheet: Sheet1
Pig Sequence						Corresponding Human Sequence
Gene	5'UTR	ORF	3' UTR	Sum		Accession Number	5'UTR	ORF	3' UTR	Sum
A2M	320	4433	110	4863		NM_000014.4	113	4424	141	4678
ABCA1	289	6785	1869	8943		NM_005502.3	403	6785	3327	10515
ABCA3	155	5108	722	5985		NM_001089.2	712	5114	797	6623
ABCC1	28	4595	100	4723		NM_004996.3	174	4595	1795	6564
ABCE1	466	1796	1484	3746		NM_002940.2	443	1799	1952	4194
ABCF1	31	2525	562	3118		NM_001090.2	95	2423	842	3360
ABCF2 tv1	52	1874	476	2402		NM_007189.1	111	1871	1570	3552
ABCF3	22	2126	738	2886		NM_018358.2	133	2129	364	2626
ACVR1	96	1526	657	2279		NM_001105.4	430	1529	1103	3062
ADAM8 tv1	104	2504	708	3316		NM_001109.4	81	2474	761	3316
ADAR tv2	14	3434	1588	5036		NM_015840.3	242	3602	2770	6614
ADCK1 tv1	50	1568	1592	3210		NM_020421.3	99	1571	579	2249
ADD1 tv1	69	2270	1316	3655		NM_001119.4	188	2213	1569	3970
ADO	499	809	1682	2990		NM_032804.5	304	812	2623	3739
ADORA2A	221	1241	707	2169		NM_000675.4	459	1238	893	2590
ADORA2B	45	992	767	1804		NM_000676.2	332	998	555	1885
AHCTF1	11	6794	245	7050		NM_015446.4	97	6827	1719	8643
AHCYL1	278	1593	2141	4012		NM_006621.5	289	1593	2067	3949
AHR	43	2544	34	2621		NM_001621.4	613	2547	3087	6247
ALCAM	562	1749	1940	4251		NM_001627.3	696	1752	2475	4923
ANKRD17	0	7092	1510	8602		NM_198889.1	117	7059	1426	8602
ANTXR2	71	1464	1873	3408		NM_058172.5	763	1467	5828	8058
ANXA11	9	1508	742	2259		NM_001157.2	238	1518	730	2486
AP2A2	102	2811	279	3192		NM_012305.3	214	2819	1638	4671
APIG1	59	2466	4012	6537		NM_001128.5	314	2469	4058	6841
ARHGAP31	209	4358	2935	7502		NM_020754.2	532	4334	3230	8096
ARHGAP35	216	4320	4312	8848		NM_001183.4	61	1413	635	2109
ARHGDIA	74	615	1192	1881		NM_004309.4	136	615	1205	1956
ARL6IP1	80	609	1558	2247		NM_015161.1	69	612	1599	2280
ARNT isoform 3	133	2325	696	3154		NM_178427.2	201	2325	2332	4858
ASH1L	157	8874	1162	10193		NM_018489.2	480	8895	2409	11784
ATF6	19	2007	3057	5083		NM_007348.3	117	2013	5433	7563
ATP13A3	238	3678	896	4812		NM_024524.3	402	3681	3301	7384
ATP6AP1	21	1407	623	2051		NM_001183.4	61	1413	635	2109
ATP6V1E1	23	678	567	1268		NM_001696.3	187	681	538	1406
ATP7A	91	4500	973	5564		NM_000052.5	160	4503	3836	8499
BAP1	23	2187	1178	3388		NM_004656.2	115	2190	1294	3599
BCAT1	199	1158	3530	4887		NM_005504.6	527	1161	7994	9682
BCAT2	158	1179	1639	2976		NM_001190.3	56	1179	381	1616
BRD4	28	4107	430	4565		NM_058243.2	222	4089	887	5198
BZW1	65	354	1030	1449		NM_001207067.1	455	1260	1685	3400
C1QL2	575	861	571	2007		NM_182528.3	626	864	559	2049
C22H3orf19	8	1404	48	1460		NM_016474.4	91	1404	1480	2975
C3AR1	107	1427	2419	3953		NM_004054.2	92	1449	444	1985
CASP7	19	903	644	1566		NM_001227.4	310	912	1385	2607
CCL17 (TARC)	31	294	171	496		NM_002987.2	129	285	201	615
CD164 tv1	93	582	2320	2995		NM_006016.4	181	594	2353	3128
CD68 v1	52	1041	274	1367		NM_001251.2	191	1065	616	1872
CD68 v2	127	1041	253	1421		NM_001251.2	191	1065	616	1872
CD84	90	1014	3189	4293		NM_001184879.1	79	1038	7179	8296
CD86	5	320	2878	3203		NM_006889.4	201	972	1617	2790
CEP350	87	9363	460	9910		NM_014810.4	383	9354	3736	13473
CHD1	30	5118	184	5332		NM_001270.2	148	5133	1176	6457
CHD4	69	5736	498	6303		NM_001273.2	164	5739	608	6511
CHD8	217	7749	400	8366		NM_001170629.1	65	7746	443	8254
CIITA	120	3381	749	4250		NM_000246.3	133	3393	1128	4654
CISH tv2	7	762	970	1739		NM_145071.2	181	777	1170	2128
CLEC16A	100	3144	913	4157		NM_015226.2	230	3162	3499	6891
CLEC2B tv1	217	549	725	1491		NM_005127.2	657	450	945	2052
CLEC2B tv2	204	549	718	1471		NM_005127.2	657	450	945	2052
CLEC4A tv1	259	711	1557	2527		NM_016184.3	247	714	323	1284
CLEC4D tv1	91	636	405	1132		NM_080387.4	193	648	1132	1973
CLEC4E	110	636	115	861		NM_014358.2	165	660	1333	2158
CNNM4	0	2289	2194	4483		NM_020184.3	98	2328	2388	4814
COLEC12	162	2226	476	2864		NM_130386.2	215	2229	690	3134
CPM	19	1329	1476	2824		NM_198320.3	61	1332	5276	6669
CRLF2	179	1104	642	1925		NM_022148.2	16	1116	447	1579
CSF1R	188	2908	708	3804		NM_005211.3	292	2919	795	4006
CSF2RA	49	1169	19	1237		NM_172247.2	26	1002	562	1590
CSFR3	200	2544	360	3104		NM_000760.3	584	2511	324	3419
CSNK2A2	17	1050	18	1085		NM_001896.2	142	1053	479	1674
CTSC	70	411	2400	2881		NM_148170.3	101	414	5628	6143
CYBRD1	67	855	3616	4538		NM_024843.3	190	861	3339	4390
CYLD	178	2859	218	3255		NM_001042412.1	302	2862	5444	8608
CYP26A	31	1494	184	1709		NM_000783.3	45	1494	580	2119
DDX21	40	2352	2254	4646		NM_004728.3	103	2352	2265	4720
DDX41	6	1866	217	2089		NM_016222.2	21	1869	228	2118
DHRS3	198	906	419	1523		NM_004753.4	467	909	449	1825
DMXL1	60	9074	167	9301		NM_005509.4	181	9083	1909	11173
DMXL2	53	9171	1195	10419		NM_001174116.1	225	9114	1260	10599
DOCK1	68	5589	948	6605		NM_001380.3	64	5598	1089	6751
DOCK2	56	5481	509	6046		NM_004946.2	80	5493	544	6117
EDEM3	191	2799	1079	4069		NM_025191.3	261	2799	3610	6670
EEA1	158	4230	518	4906		NM_003566.3	265	4236	3518	8019
EIF4G1	0	4803	451	5254		NM_198241.2	271	4800	467	5538
ELF1	351	1851	1245	3447		NM_172373.3	373	1860	1527	3760
ELF4	210	1986	157	2353		NM_001421.3	385	1992	1818	4195
EMR1	46	2817	419	3282		NM_001974.4	60	2661	440	3161
EMR3	59	1914	213	2186		NM_032571.3	148	1959	203	2310
EMR4	103	1971	723	2797		NR_024075.1	0	2732	0	2732
ERAP1	35	2826	2114	4975		NM_001040458.1	347	2826	1912	5085
ERAP2	170	2850	1122	4142		NM_022350.3	710	2883	2098	5691
FAF1	19	1950	266	2235		NM_007051.2	453	1953	204	2610
FAM18B1	12	615	803	1430		NM_016078.4	25	618	1178	1821
FGF10	773	633	1478	2884		NM_004465.1	0	627	0	627
FKBP15	87	3615	157	3859		NM_015258.1	118	3660	558	4336
FOXO4	391	1546	1437	3374		NM_005938.3	380	1518	1467	3365
GAS7 isoform c	235	1428	3062	4725		NM_201433.1	235	1428	6548	8211
GCN1L1	0	8013	476	8489		NM_006836.1	13	8016	670	8699
GIMAP4	66	924	1250	2240		NM_002068.2	258	1125	749	2132
GNA15	356	1119	691	2166		NM_002068.2	258	1125	749	2132
GNS1	105	1656	673	2434		NM_002076.3	170	1659	3315	5144
GTF3C2 tv2	256	2715	789	3760		NM_001035521.1	287	3023	549	3859
H3F3B	125	408	1436	1969		NM_005324.3	133	411	2209	2753
H6PD	45	2367	1116	3528		NM_004285.3	273	2376	6468	9117
HCK isoform b	288	1518	258	2064		NM_001172129.1	300	1518	350	2168
HMHA1	144	3420	332	3896		NM_012292.3	240	3411	631	4282
HRH1	184	1455	1547	3186		NM_001098213.1	342	1464	2772	4578
HSPA9	62	1968	468	2498		NM_004134.6	311	2040	1155	3506
HYOU1 tv1	117	2994	1402	4513		NM_006389.3	193	3000	1429	4622
ICOSLG	148	927	186	1261		NM_015259.4	134	909	2196	3239
IFIT2	128	1419	896	2443		NM_001547.4	175	1419	1911	3505
IKZF1	168	1557	49	1774		NM_006060	168	1560	4489	6217
IL17RA	88	2541	228	2857		NM_014339.5	131	2601	5874	8606
IL17RC tv1	183	2151	52	2386		NM_153460.3	242	2163	47	2452
IQGAP1	15	4971	837	5823		NM_003870.3	101	4974	2144	7219
IQGAP2	263	4726	769	5758		NM_006633.2	222	4950	597	5769
IRF4	11	1399	7	1417		NM_001195286.1	126	1353	3850	5329
IRF5	13	1509	620	2142		NM_001098629.1	121	1545	1234	2900
IRF8	54	1281	927	2262		NM_002163.2	57	1281	1340	2678
IST1	92	1089	1831	3012		NM_014761.3	112	1083	2840	4035
ITGA4	127	3102	90	3319		NM_000885.4	763	3099	2220	6082
ITGAX	78	3471	1389	4938		NM_000887.3	67	3492	1107	4666
ITIH5	67	2832	629	3528		NM_030569.6	106	2829	3830	6765
KIAA0196	252	3473	193	3918		NM_014846.3	329	3480	364	4173
KIF5B	78	2886	1501	4465		NM_004521.2	470	2892	2543	5905
KPNB1	82	2628	1179	3889		NM_002265.4	336	2631	1238	4205
LRP1	232	13640	202	14074		NM_002332.2	466	13635	804	14905
LTA4H	53	1833	160	2046		NM_000895.2	142	1836	236	2214
LTBR	138	1261	660	2059		NM_002342.2	326	1308	649	2283
LYST	427	11821	419	12667		NM_000081.2	176	11405	1912	13493
MAN2B1	37	3024	77	3138		NM_000528.3	76	3036	119	3231
MARCO	227	1185	157	1569		NM_006770.3	132	1563	158	1853
MCL1	67	1053	2564	3684		NM_021960.4	208	1053	2846	4107
MED12	184	6751	1	6936		NM_005120.2	199	6534	252	6985
MED13L	48	6675	1073	7796		NM_015335.4	55	6633	2705	9393
MED14	318	4362	2275	6955		NM_004229.3	140	4365	2263	6768
METAP1	19	1158	1598	2775		NM_015143.2	117	1161	1557	2835
METAP2	61	1431	419	1911		NM_006838.3	134	1437	1935	3506
MFSD1	128	1404	369	1901		NM_022736.2	80	1545	754	2379
MICAL2	279	2880	936	4095		NM_014632.2	288	3375	271	3934
MLL5	115	5692	-68	5739		NM_182931.2	534	5577	762	6873
MRC1	93	4367	704	5164		NM_002438.2	103	4370	698	5171
MRC2	145	4431	1089	5665		NM_006039.4	402	4440	1162	6004
MTHFD1	125	2805	231	3161		NM_005956.3	387	2808	271	3466
MTHFR	85	2100	2822	5007		NM_005957.4	229	1971	4950	7150
MTPN	256	354	3140	3750		NM_145808.3	356	357	3187	3900
MTR	425	3792	756	4973		NM_000254.2	423	3798	6337	10558
MYH9	166	5841	844	6851		NM_002473.4	231	5883	1391	7505
NAA60	164	726	522	1412		NM_001083600.1	196	729	1717	2642
NCKAP1L	41	3402	161	3604		NM_005337.4	79	3384	446	3909
NFKB2	245	2700	160	3105		NM_002502.4	199	2700	153	3052
NKRF	160	2070	136	2366		NM_017544.3	169	2073	1021	3263
NKTR	27	4392	2425	6844		NM_005385.3	147	4389	2776	7312
NLRC5	149	5537	953	6639		NM_032206.4	127	5601	1014	6742
NLRP12L	95	3150	1944	5189		NM_144687.2	220	3186	1783	5189
NLRP3	136	3108	563	3807		NM_001079821.2	138	3111	613	3862
NNT	55	3258	693	4006		NM_182977.2	221	3261	1173	4655
NONO	3	1427	829	2259		NM_001145409.1	539	1416	1102	3057
NOTCH2	218	7413	3537	11168		NM_024408.3	297	7416	3761	11474
NRP1 tv1	478	2769	2273	5520		NM_003873.5	523	2772	2600	5895
NRP2	840	2781	2943	6564		NM_003872.2	791	2781	3084	6656
OGDH	27	3069	1026	4122		NM_002541.3	159	3072	1088	4319
OLA1	119	1188	417	1724		NM_013341.3	186	1191	2979	4356
OSTM1	67	1005	2225	3297		NM_014028.3	86	1005	3376	4467
PFKP tv1	37	2373	203	2613		NM_002627.4	76	2355	226	2657
PGM3	56	1626	70	1752		NM_001199917.1	169	1713	4361	6243
PICALM	42	1983	1881	3906		NM_007166.3	317	1959	1893	4169
PIK3R4	249	4075	310	4634		NM_014602.2	581	4077	420	5078
PITPNC1 isoform b	346	804	2984	4134		NM_181671.2	874	807	4702	6383
PLEK	75	1050	1054	2179		NM_002664.2	162	1053	1651	2866
PLEKHO1	274	1227	576	2077		NM_016274.4	278	1230	119	1627
PLXNC1	17	4710	2363	7090		NM_005761.2	249	4707	2390	7346
PSMA2	16	702	161	879		NM_002787.4	48	705	713	1466
PSME3	210	762	2112	3084		NM_005789.3	491	764	2200	3455
PTP4A1	639	519	831	1989		NM_003463.3	1150	522	3427	5099
PTPN12	11	2368	774	3153		NM_002835.3	91	2343	806	3240
PTPN23	61	4884	225	5170		NM_015466.2	96	4911	276	5283
PTPN6	99	1785	169	2053		NM_002831.5	242	1788	291	2321
RAN	17	648	331	996		NM_006325.3	65	651	371	1087
RANBP2	73	9459	595	10127		NM_006267.4	73	9459	2179	11711
RBBP4	17	1275	559	1851		NM_005610.2	159	1278	6506	7943
RBBP6	1054	944	4814	6812		NM_006910.4	1040	5379	434	6853
RBPJ	176	1458	602	2236		NM_203284.2	408	1461	4139	6008
RDH11	30	948	1365	2343		NM_016026.3	90	957	1540	2587
RETSAT	122	1833	3404	5359		NM_017750.3	191	1833	1304	3328
RHOQ	58	615	2878	3551		NM_012249.3	319	618	3605	4542
RIT1	115	737	1902	2754		NM_006912.5	203	660	2592	3455
RNF13	106	1143	70	1319		NM_183381.2	682	1146	1035	2863
RPAP3	80	1989	2	2071		NM_024604.2	116	1998	1573	3687
RPS6KA5 isoform a	179	2400	1062	3641		NM_004755.2	215	2409	1259	3883
RPTOR tv1	782	4005	1311	6098		NM_020761.2	805	4008	2043	6856
RXRA	12	1401	3406	4819		NM_002957.4	162	1389	3996	5547
S100A13	313	294	132	739		NM_001024213.1	0	606	0	606
SDS	150	984	460	1594		NM_006843.2	122	987	511	1620
SEPHS1	116	1176	581	1873		NM_012247.4	377	1179	1719	3275
SERINC3	94	1422	778	2294		NM_006811.2	134	1422	1036	2592
SF3A1	84	2379	430	2893		NM_005877.4	132	2382	2622	5136
SGPL1	33	1704	2389	4126		NM_003901.3	222	1707	3854	5783
SIGLEC12	19	1647	524	2190		NM_003830.3	139	1656	728	2523
SKIV2L2	37	3126	185	3348		NM_015360.4	266	3129	827	4222
SLC12A6	11	3405	2700	6116		NM_133647.1	164	3453	3885	7502
SLC12A7	50	3249	1347	4646		NM_006598.2	66	3252	1998	5316
SLC16A5	107	1398	1166	2671		NM_004695.2	107	1398	435	1940
SLC16A6	152	1569	459	2180		NM_004694.4	186	1572	2070	3828
SLC27A1	113	1938	1875	3926		NM_198580.1	50	1941	1571	3562
SLC27A4	248	1929	691	2868		NM_005094.3	285	1932	987	3204
SLC2A1	222	1476	863	2561		NM_006516.2	525	1479	1683	3687
SLC2A3	114	1481	1615	3210		NM_006931.2	262	1491	2185	3938
SLC2A5	253	1500	557	2310		NM_003039.2	292	1506	656	2454
SLC36A1	117	1428	4025	5570		NM_078483.2	217	1431	4173	5821
SLC37A4	194	1287	737	2218		NM_001164280.1	199	1290	574	2063
SLC38A2	353	1518	480	2351		NM_018976.4	440	1521	3000	4961
SLC38A6	85	1368	187	1640		NM_153811.2	164	1371	127	1662
SLC39A14	156	1470	1783	3409		NM_001128431.2	175	1479	3045	4699
SLC43A3	216	1478	546	2240		NM_014096.2	410	1476	981	2867
SLC6A6	13	1860	3851	5724		NM_001134367.1	291	1863	4358	6512	#REF!	#REF!	3888	Same exact sequences
SLC7A11	291	1506	1033	2830		NM_014331.3	281	1505	7862	9648
SLC7A5	85	1368	187	1640		NM_153811.2	164	1371	127	1662
SMARCA4 tv3	122	4944	386	5452		NM_001128847.1	1	4845	474	5320
SMC1A	50	3699	1862	5611		NM_006306.2	69	3702	5954	9725
SNRNP200	82	6408	280	6770		NM_014014.4	132	6411	687	7230
SORBS3	193	2031	756	2980		NM_005775.4	340	2016	784	3140
SREBF2	130	3405	1068	4603		NM_004599.2	169	3426	730	4325
SRPR	77	1914	879	2870		NM_003139.3	178	1917	1005	3100
SRSF10	61	789	209	1059		NM_054016.2	208	789	2059	3056
STOM	113	1938	1875	3926		NM_004099.5	117	867	2214	3198
SULF2	90	2596	929	3615		NM_018837.3	330	2613	966	3909
TAF1	41	5613	1634	7288		NM_138923.2	51	5619	1976	7646
TAPBP	25	1350	1320	2695		NM_003190.4	346	1347	2086	3779
TCIRG1	62	2499	76	2637		NM_006019.3	129	2493	105	2727
TEP1	0	7872	75	7947		NM_007110.4	40	7884	2770	10694
TGFBR2 tv 2	2	1701	1939	3642		NM_003242.5	382	1704	2543	4629
THRAP3	198	2874	118	3190		NM_005119.3	224	2868	1355	4447
TLN1	342	7623	442	8407		NM_006289.3	354	7626	454	8434
TM9SF2	61	1989	448	2498		NM_004800.1	133	1992	266	2391
TNFRSF6 (FADD)	112	633	2063	2808		NM_003824.3	297	627	931	1855
TNFSF15	103	768	3081	3952		NM_005118.3	116	756	5833	6705
TNFSF21	394	1956	1196	3546		NM_014452.3	433	1968	1261	3662
TNIK tv4	136	3959	2213	6308		NM_001161562.1	345	3972	1388	5705
TNS1	54	5154	4587	9795		NM_022648.4	398	5208	4670	10276
TRAF3 isoform 1	117	1716	261	2094		NM_003300.3	214	1707	5733	7654
TREM2	116	699	184	999		NM_018965.2	102	693	264	1059
TRIM11	343	1404	1055	2802		NM_145214.2	255	1407	1053	2715
TRIM13	193	1221	370	1784		NM_213590.1	763	1224	5324	7311
TRIM21	90	1407	811	2308		NM_003141.3	113	1428	405	1946
TRIM25	55	1896	142	2093		NM_005082.4	60	1893	3791	5744
TRIM38	268	1395	165	1828		NM_006355.3	589	1398	3642	5629
TRIM68	96	1455	1904	3455		NM_018073.6	290	1458	1624	3372
TRIM8	424	1653	142	2219		NM_030912.2	123	1656	974	2753
UBASH3B	378	1946	4585	6909		NM_032873.4	360	1949	4608	6917
UBR4	9	15545	311	15865		NM_020765.2	4	15551	327	15882
UBR5	34	8375	390	8799		NM_015902.5	455	8399	2046	10900
UGCG	26	1181	1104	2311		NM_003358.1	290	1184	163	1637
UGDH	256	1482	676	2414		NM_003359.3	323	1485	1387	3195
UGGT1	154	4647	590	5391		NM_020120.3	178	4668	5956	10802
USP34	43	10641	643	11327		NM_014709.3	22	10641	663	11326
UTRN	89	10296	162	10547		NM_007124.2	92	10302	2042	12436
VKORC1L1	134	528	3195	3857		NM_173517.3	102	531	515	1148
VPS13C tv1A	17	11141	614	11772		NM_017684.4	91	11132	2089	13312
WARS isoform a	775	1428	1041	3244		NM_004184.3	381	1416	1087	2884
WDR1	102	1818	191	2111		NM_017491.3	283	1821	1056	3160
XAF1	35	903	164	1102		NM_017523.3	242	906	2490	3638
XPNPEP1	3	1998	427	2428		NM_020383.3	120	2001	436	2557
YY1	76	1233	535	1844		NM_003403.3	480	1245	867	2592
ZFYVE16	166	4632	12	4810		NM_014733.3	174	4620	2302	7096
ZFYVE26	143	7623	1197	8963		NM_015346.3	139	7620	1916	9675
ZNFX1	127	5752	822	6701		NM_021035.2	248	5757	1366	7371
Total bases analyed	37772	737482	285137	1060391			66025	741884	498672	1306581
Percentage of transcript	0.0356208	0.695481	0.268898				0.0505326	0.567806	0.381662
Percentage of Human	0.704907	1.22486	0.704545	0.811577
ORF Preservation		0.994066
